# Supplementary material for: Effects on Gene Transcription Profile and Fatty Acid Composition by Genetic Modification of Mevalonate Diphosphate Decarboxylase MVD/Erg19 in Aspergillus Oryzae
Source: Microorganisms. 2019 Sep 11;7(9):342. doi: 10.3390/microorganisms7090342 (PMC6780523; doi:10.3390/microorganisms7090342)
Supplement: Supplementary file 1 [file microorganisms-07-00342-s001.zip]

Archive with 5 entries (4 files):
- supplementary files/
- supplementary files/Fig S1.jpg
- supplementary files/table S1.xls
- supplementary files/table s2.xls
- supplementary files/table S3.xls
