# Supplementary material for: Effects on Gene Transcription Profile and Fatty Acid Composition by Genetic Modification of Mevalonate Diphosphate Decarboxylase MVD/Erg19 in Aspergillus Oryzae
Source: Microorganisms. 2019 Sep 11;7(9):342. doi: 10.3390/microorganisms7090342 (PMC6780523; doi:10.3390/microorganisms7090342)
Supplement: Supplementary file 1 [file microorganisms-07-00342-s001.zip › supplementary files/table S1.xls]

#ID	CK1_Count	CK2_Count	OE1-1_Count	OE1-2_Count	CK1_FPKM	CK2_FPKM	OE1-1_FPKM	OE1-2_FPKM	FDR	log2FC	regulated	COG_class	COG_class_annotation	GO_annotation	KEGG_annotation	KEGG_pathway_annotation	KOG_class	KOG_class_annotation	Pfam_annotation	Swiss-Prot_annotation	eggNOG_class	eggNOG_class_annotation	NR_annotation
gene10914	160	145	0	18	1.959281	2.30368	0	0.228442	5.42818773116765e-05	-3.90995372861713	down	--	--	Cellular Component: integral component of membrane (GO:0016021);;	--	--	--	--	Domain of unknown function (DUF3328)	Cyclochlorotine biosynthesis protein R OS=Talaromyces islandicus OX=28573 GN=cctR PE=3 SV=1	--	--	unnamed protein product [Aspergillus oryzae RIB40]
gene4631	2696	2345	4018	4567	39.184958	42.626452	77.501941	77.78055	0.00360774453701418	1.03960789466864	up	--	--	--	--	--	[R]	General function prediction only	Domain of unknown function (DUF814)	Protein JLP2 OS=Saccharomyces cerevisiae (strain ATCC 204508 / S288c) OX=559292 GN=JLP2 PE=1 SV=2	S	Function unknown	unnamed protein product [Aspergillus oryzae RIB40]
gene6431	5	7	53	62	0.063844	0.114163	0.951075	0.971322	0.00164962720875397	3.49260618390243	up	--	--	Molecular Function: RNA polymerase I activity (GO:0001054);; Cellular Component: DNA-directed RNA polymerase I complex (GO:0005736);; Cellular Component: cytosol (GO:0005829);; Biological Process: transcription of nuclear large rRNA transcript from RNA polymerase I promoter (GO:0042790);;	K03004|0|aor:AOR_1_994074|K03004 DNA-directed RNA polymerase I subunit RPA43 | (RefSeq) AO090038000585; RNA polymerase I subunit Rpa43	Purine metabolism (ko00230);; Pyrimidine metabolism (ko00240);; RNA polymerase (ko03020)	[K]	Transcription	SHS2 domain found in N terminus of Rpb7p/Rpc25p/MJ0397	DNA-directed RNA polymerase I subunit rpa43 OS=Schizosaccharomyces pombe (strain 972 / ATCC 24843) OX=284812 GN=rpa43 PE=1 SV=1	K	Transcription	unnamed protein product [Aspergillus oryzae RIB40]
gene8945	1819	2138	214	297	35.88044	52.922337	5.684405	6.954879	1.92059770315584e-05	-2.71553866077716	down	--	--	--	--	--	--	--	--	--	S	Function unknown	unnamed protein product [Aspergillus oryzae RIB40]
gene11565	8267	11511	424	761	49.479739	84.612327	3.373693	5.414819	0.00034164932096507	-3.8489286646622	down	--	--	Cellular Component: integral component of membrane (GO:0016021);;	--	--	--	--	Domain of unknown function (DUF3328)	Cyclochlorotine biosynthesis protein O OS=Talaromyces islandicus OX=28573 GN=cctO PE=3 SV=1	--	--	hypothetical protein Ao3042_11348 [Aspergillus oryzae 3.042]
gene11531	7824	7663	1442	2650	97.063484	119.229324	24.143553	39.000706	8.68469837146648e-07	-1.68128792094465	down	[C]	Energy production and conversion	Molecular Function: oxidoreductase activity (GO:0016491);; Molecular Function: molybdenum ion binding (GO:0030151);; Biological Process: nitrate assimilation (GO:0042128);; Biological Process: oxidation-reduction process (GO:0055114);;	K00387|0|aor:AOR_1_416084|K00387 sulfite oxidase [EC:1.8.3.1] | (RefSeq) AO090020000232; NADH-cytochrome B5 reductase	Sulfur metabolism (ko00920)	[C]	Energy production and conversion	Oxidoreductase molybdopterin binding domain;; Mo-co oxidoreductase dimerisation domain	Nitrate reductase [NADPH] OS=Neurospora crassa (strain ATCC 24698 / 74-OR23-1A / CBS 708.71 / DSM 1257 / FGSC 987) OX=367110 GN=nit-3 PE=1 SV=3	S	Function unknown	oxidoreductase molybdopterin binding protein [Aspergillus oryzae]
gene8077	2570	1768	3684	4802	15.490788	13.367056	29.971327	34.347389	0.00022957048232606	1.2517616063969	up	--	--	Molecular Function: ubiquitin-protein transferase activity (GO:0004842);; Biological Process: integrin-mediated signaling pathway (GO:0007229);; Molecular Function: zinc ion binding (GO:0008270);; Biological Process: protein ubiquitination (GO:0016567);;	--	--	--	--	--	--	S	Function unknown	hypothetical protein Ao3042_08224 [Aspergillus oryzae 3.042]
gene1850	1186	4	2077	2535	26.269373	0.109216	62.127888	66.648926	0.000379759717143896	2.38143515376916	up	[M]	Cell wall/membrane/envelope biogenesis	--	--	--	--	--	Repeat domain in Vibrio, Colwellia, Bradyrhizobium and Shewanella;; FG-GAP repeat;; EF hand;; Cytoskeletal-regulatory complex EF hand;; Myelin transcription factor 1	--	S	Function unknown	FG-GAP repeat protein, putative [Aspergillus oryzae 3.042]
Aspergillus_oryzae_3.042_newGene_1240	1	1	44	46	0.003141	0.005042	0.885817	0.821095	1.50008249652412e-05	5.75615682973777	up	--	--	--	K05765|3.17499e-96|aor:AOR_1_20104|K05765 cofilin | (RefSeq) AO090124000011; cofilin, actophorin	--	[Z]	Cytoskeleton	--	Cofilin OS=Debaryomyces hansenii (strain ATCC 36239 / CBS 767 / JCM 1990 / NBRC 0083 / IGC 2968) OX=284592 GN=COF1 PE=3 SV=1	S	Function unknown	cofilin, actophorin, putative [Aspergillus flavus NRRL3357]
gene3946	1366	920	2390	2019	12.972659	10.961009	30.646273	22.767038	0.00624428200674655	1.25425240185779	up	[M]	Cell wall/membrane/envelope biogenesis	Molecular Function: UDP-N-acetylglucosamine 4-epimerase activity (GO:0003974);; Molecular Function: UDP-glucose 4-epimerase activity (GO:0003978);; Biological Process: galactose metabolic process (GO:0006012);; Biological Process: cellular metabolic process (GO:0044237);; Molecular Function: coenzyme binding (GO:0050662);;	K01784|0|aor:AOR_1_2588174|K01784 UDP-glucose 4-epimerase [EC:5.1.3.2] | (RefSeq) AO090005001490; UDP-GAL-4-epimerase	Galactose metabolism (ko00052);; Amino sugar and nucleotide sugar metabolism (ko00520)	[M]	Cell wall/membrane/envelope biogenesis	NAD dependent epimerase/dehydratase family;; GDP-mannose 4,6 dehydratase;; Polysaccharide biosynthesis protein;; Male sterility protein;; 3-beta hydroxysteroid dehydrogenase/isomerase family	Bifunctional protein gal10 OS=Schizosaccharomyces pombe (strain 972 / ATCC 24843) OX=284812 GN=gal10 PE=3 SV=1	M	Cell wall/membrane/envelope biogenesis	unnamed protein product [Aspergillus oryzae RIB40]
gene4834	1597	1719	101	168	5.805619	7.837861	0.494302	0.723445	7.32256157000204e-12	-3.38787877306969	down	[G]	Carbohydrate transport and metabolism	Cellular Component: integral component of membrane (GO:0016021);; Biological Process: transmembrane transport (GO:0055085);;	--	--	[G]	Carbohydrate transport and metabolism	Major Facilitator Superfamily;; Sugar (and other) transporter	Uncharacterized transporter YIL166C OS=Saccharomyces cerevisiae (strain ATCC 204508 / S288c) OX=559292 GN=YIL166C PE=1 SV=1	G	Carbohydrate transport and metabolism	unnamed protein product [Aspergillus oryzae RIB40]
gene3267	102	19	356	559	0.329138	0.073632	1.558455	2.153821	2.05787378351932e-06	3.27873322270049	up	[Q]	Secondary metabolites biosynthesis, transport and catabolism	Biological Process: metabolic process (GO:0008152);; Molecular Function: transferase activity (GO:0016740);; Molecular Function: phosphopantetheine binding (GO:0031177);;	--	--	[I]	Lipid transport and metabolism	Beta-ketoacyl synthase, N-terminal domain;; Starter unit:ACP transacylase in aflatoxin biosynthesis;; Acyl transferase domain;; Beta-ketoacyl synthase, C-terminal domain;; Phosphopantetheine attachment site;; Polyketide synthase dehydratase;; Ketoacyl-synthetase C-terminal extension	Non-reducing polyketide synthase nscA OS=Arthroderma otae (strain ATCC MYA-4605 / CBS 113480) OX=554155 GN=nscA PE=3 SV=1	Q	Secondary metabolites biosynthesis, transport and catabolism	polyketide synthase module [Aspergillus oryzae 3.042]
Aspergillus_oryzae_3.042_newGene_1593	234	233	0	0	2.407013	4.471628	0	0	6.22820742803241e-14	-Inf	down	[C]	Energy production and conversion	Molecular Function: methyltransferase activity (GO:0008168);; Biological Process: methylation (GO:0032259);;	--	--	--	--	Methyltransferase domain;; Methyltransferase domain;; Methyltransferase domain;; Methyltransferase domain;; Methyltransferase domain;; Lysine methyltransferase	Secondary metabolism regulator LAE1 OS=Cochliobolus heterostrophus (strain C5 / ATCC 48332 / race O) OX=701091 GN=LAE1 PE=3 SV=1	S	Function unknown	SAM domain methyltransferase, putative [Aspergillus flavus NRRL3357]
gene9165	101	98	647	975	1.808584	2.208806	31.364867	41.274617	1.65087454619403e-09	3.27586970468984	up	--	--	--	--	--	--	--	--	--	--	--	unnamed protein product [Aspergillus oryzae RIB40]
gene399	6271	3042	10635	12931	39.762989	24.18754	91.027672	97.293648	9.37595000663647e-08	1.6534692176763	up	[Q]	Secondary metabolites biosynthesis, transport and catabolism	Molecular Function: oxidoreductase activity (GO:0016491);; Molecular Function: metal ion binding (GO:0046872);; Biological Process: oxidation-reduction process (GO:0055114);;	--	--	[QR]	Secondary metabolites biosynthesis, transport and catabolism;; General function prediction only	2OG-Fe(II) oxygenase superfamily;; non-haem dioxygenase in morphine synthesis N-terminal	Oxidoreductase vrtI OS=Penicillium aethiopicum OX=36650 GN=vrtI PE=1 SV=1	S	Function unknown	unnamed protein product [Aspergillus oryzae RIB40]
gene3265	399	32	1660	2592	2.918132	0.56794	15.183373	20.828827	2.09550938735241e-10	3.6919158049548	up	[C]	Energy production and conversion	Molecular Function: O-methyltransferase activity (GO:0008171);; Molecular Function: oxidoreductase activity (GO:0016491);; Biological Process: methylation (GO:0032259);; Biological Process: oxidation-reduction process (GO:0055114);; Molecular Function: FAD binding (GO:0071949);;	--	--	--	--	Tryptophan halogenase;; FAD binding domain;; NAD(P)-binding Rossmann-like domain	Flavine halogenase aclH OS=Aspergillus oryzae (strain ATCC 42149 / RIB 40) OX=510516 GN=aclH PE=1 SV=1	S	Function unknown	O-methyltransferase [Aspergillus oryzae 3.042]
gene4899	142	103	0	0	3.020074	2.733391	0	0	6.93448240949565e-10	-Inf	down	--	--	--	--	--	--	--	--	--	--	--	hypothetical protein Ao3042_04788 [Aspergillus oryzae 3.042]
gene7399	28	7	186	136	0.786603	0.213095	7.080924	4.521353	7.79385452021092e-05	3.58373455769465	up	--	--	--	--	--	--	--	--	--	--	--	unnamed protein product [Aspergillus oryzae RIB40]
Aspergillus_oryzae_3.042_newGene_1264	135	165	10	20	4.404949	6.727331	0.42315	0.742934	0.00137763553564355	-3.10462510618838	down	--	--	--	--	--	--	--	--	--	--	--	hypothetical protein AFLA70_290g001671 [Aspergillus flavus AF70]
gene8824	982	427	1238	1839	9.889784	5.390687	16.818018	21.968222	0.00505779059948935	1.43918556823551	up	--	--	Cellular Component: integral component of membrane (GO:0016021);;	--	--	--	--	--	--	S	Function unknown	hypothetical protein Ao3042_08947 [Aspergillus oryzae 3.042]
gene7333	27564	29434	1779	2213	699.127991	936.38501	60.901268	66.602165	6.14253868161277e-14	-3.58524968040042	down	--	--	Molecular Function: structural constituent of cell wall (GO:0005199);; Cellular Component: fungal-type cell wall (GO:0009277);; Cellular Component: spore wall (GO:0031160);; Biological Process: asexual spore wall assembly (GO:0042243);;	--	--	--	--	Fungal hydrophobin	Rodlet protein OS=Emericella nidulans (strain FGSC A4 / ATCC 38163 / CBS 112.46 / NRRL 194 / M139) OX=227321 GN=rodA PE=2 SV=1	--	--	conidial hydrophobin RodA/RolA [Aspergillus flavus NRRL3357]
gene220	488	431	2420	1727	4.507162	4.994055	30.203707	18.938524	0.00268130088265874	2.46679729326909	up	[QV]	Secondary metabolites biosynthesis, transport and catabolism;; Defense mechanisms	Molecular Function: iron ion binding (GO:0005506);; Cellular Component: membrane (GO:0016020);; Molecular Function: oxidoreductase activity, acting on paired donors, with incorporation or reduction of molecular oxygen, reduced flavin or flavoprotein as one donor, and incorporation of one atom of oxygen (GO:0016712);; Molecular Function: heme binding (GO:0020037);; Biological Process: oxidation-re…	K15388|0|aor:AOR_1_490164|K15388 cytochrome P450 monooxygenase | (RefSeq) AO090001000288; cytochrome P450	--	[QI]	Secondary metabolites biosynthesis, transport and catabolism;; Lipid transport and metabolism	Cytochrome P450	Cytochrome P450 monooxygenase lepH OS=Aspergillus flavus (strain ATCC 200026 / FGSC A1120 / NRRL 3357 / JCM 12722 / SRRC 167) OX=332952 GN=lepH PE=3 SV=1	Q	Secondary metabolites biosynthesis, transport and catabolism	hypothetical protein Ao3042_11274 [Aspergillus oryzae 3.042]
gene2746	58	17	150	194	0.674442	0.236998	2.378844	2.700284	0.00664106771454172	2.54255229385504	up	--	--	Molecular Function: RNA polymerase II transcription factor activity, sequence-specific DNA binding (GO:0000981);; Cellular Component: nucleus (GO:0005634);; Biological Process: regulation of transcription from RNA polymerase II promoter (GO:0006357);; Molecular Function: zinc ion binding (GO:0008270);;	--	--	--	--	--	Cytochalasin cluster regulator ccsR OS=Aspergillus clavatus (strain ATCC 1007 / CBS 513.65 / DSM 816 / NCTC 3887 / NRRL 1) OX=344612 GN=ccsR PE=3 SV=2	S	Function unknown	conserved hypothetical protein [Aspergillus flavus NRRL3357]
gene8650	1044	709	1806	1864	36.20248	30.858746	84.588669	76.75103	0.00153874557198899	1.36212934857527	up	--	--	--	--	--	--	--	--	--	--	--	conserved hypothetical protein [Aspergillus flavus NRRL3357]
gene10717	2620	2573	637	754	5.568236	6.854583	2.095383	2.181571	2.01350766256148e-05	-1.64077581718948	down	[C]	Energy production and conversion	Molecular Function: zinc ion binding (GO:0008270);; Molecular Function: oxidoreductase activity (GO:0016491);; Molecular Function: transferase activity (GO:0016740);; Molecular Function: phosphopantetheine binding (GO:0031177);; Biological Process: oxidation-reduction process (GO:0055114);;	--	--	[I]	Lipid transport and metabolism	Beta-ketoacyl synthase, N-terminal domain;; KR domain;; Polyketide synthase dehydratase;; Acyl transferase domain;; Beta-ketoacyl synthase, C-terminal domain;; Methyltransferase domain;; Zinc-binding dehydrogenase;; Zinc-binding dehydrogenase;; Methyltransferase domain;; Ketoacyl-synthetase C-terminal extension;; short chain dehydrogenase;; Methyltransferase domain;; Phosphopantetheine attachment…	Highly reducing polyketide synthase azaB OS=Aspergillus niger (strain ATCC 1015 / CBS 113.46 / FGSC A1144 / LSHB Ac4 / NCTC 3858a / NRRL 328 / USDA 3528.7) OX=380704 GN=azaB PE=1 SV=1	Q	Secondary metabolites biosynthesis, transport and catabolism	polyketide synthase module [Aspergillus oryzae 3.042]
gene3542	1010	418	1691	1830	15.626176	8.138056	35.485181	33.672458	0.000139375426538016	1.63324661232076	up	--	--	Cellular Component: integral component of membrane (GO:0016021);;	--	--	--	--	--	--	--	--	hypothetical protein Ao3042_03385 [Aspergillus oryzae 3.042]
gene8406	5606	5746	1231	2402	190.658356	245.140472	56.495655	96.92131	0.00268130088265874	-1.41121569325918	down	[R]	General function prediction only	Molecular Function: RNA polymerase II transcription factor activity, sequence-specific DNA binding (GO:0000981);; Cellular Component: nucleus (GO:0005634);; Biological Process: regulation of transcription from RNA polymerase II promoter (GO:0006357);; Molecular Function: zinc ion binding (GO:0008270);;	--	--	--	--	ChrR Cupin-like domain	--	S	Function unknown	hypothetical protein Ao3042_08558 [Aspergillus oryzae 3.042]
gene2687	1028	464	1509	1475	26.74827	15.138002	53.00581	45.575764	0.00657475162174604	1.33007089060882	up	--	--	Molecular Function: RNA polymerase II transcription factor activity, sequence-specific DNA binding (GO:0000981);; Cellular Component: nucleus (GO:0005634);; Biological Process: regulation of transcription from RNA polymerase II promoter (GO:0006357);; Molecular Function: zinc ion binding (GO:0008270);;	--	--	--	--	--	--	--	--	conserved hypothetical protein [Aspergillus flavus NRRL3357]
gene9373	798	708	1478	1550	16.116426	18.168968	40.641531	37.731795	0.00580021493658367	1.28149121996015	up	--	--	--	--	--	--	--	Hemerythrin HHE cation binding domain	--	--	--	hypothetical protein Ao3042_09553 [Aspergillus oryzae 3.042]
gene11305	2236	3098	8399	12785	14.537212	30.342385	71.347669	97.396137	4.14785282074674e-07	2.20980045199274	up	[G]	Carbohydrate transport and metabolism	Molecular Function: alcohol dehydrogenase (NAD) activity (GO:0004022);; Cellular Component: cytoplasm (GO:0005737);; Biological Process: ethanol catabolic process (GO:0006068);; Biological Process: threonine catabolic process (GO:0006567);; Molecular Function: zinc ion binding (GO:0008270);; Biological Process: ethanol biosynthetic process involved in glucose fermentation to ethanol (GO:0043458);;	K13953|0|aor:AOR_1_1062184|K13953 alcohol dehydrogenase, propanol-preferring [EC:1.1.1.1] | (RefSeq) AO090009000634; alcohol dehydrogenase 2	Glycolysis / Gluconeogenesis (ko00010);; Fatty acid degradation (ko00071);; Tyrosine metabolism (ko00350);; Biosynthesis of antibiotics (ko01130)	[Q]	Secondary metabolites biosynthesis, transport and catabolism	Alcohol dehydrogenase GroES-like domain;; Zinc-binding dehydrogenase	Alcohol dehydrogenase 1 OS=Aspergillus flavus (strain ATCC 200026 / FGSC A1120 / NRRL 3357 / JCM 12722 / SRRC 167) OX=332952 GN=adh1 PE=2 SV=2	C	Energy production and conversion	unnamed protein product [Aspergillus oryzae RIB40]
gene11269	12260	12049	2764	3848	47.805657	58.939683	14.532447	17.793779	1.26153756439158e-07	-1.62662625192625	down	[P]	Inorganic ion transport and metabolism	Molecular Function: ATP binding (GO:0005524);; Molecular Function: sodium-exporting ATPase activity, phosphorylative mechanism (GO:0008554);; Cellular Component: integral component of membrane (GO:0016021);; Biological Process: sodium ion transmembrane transport (GO:0035725);; Molecular Function: metal ion binding (GO:0046872);;	--	--	[P]	Inorganic ion transport and metabolism	E1-E2 ATPase;; Cation transporting ATPase, C-terminus;; haloacid dehalogenase-like hydrolase;; Cation transporter/ATPase, N-terminus;; Cation transport ATPase (P-type)	Sodium transport ATPase 5 OS=Saccharomyces cerevisiae (strain ATCC 204508 / S288c) OX=559292 GN=ENA5 PE=1 SV=1	P	Inorganic ion transport and metabolism	Ca2+ transporting ATPase [Aspergillus oryzae 3.042]
gene1677	152	108	27	0	1.226356	1.093283	0.284807	0	0.00251870334138639	-2.87838298172152	down	--	--	--	--	--	--	--	--	--	S	Function unknown	unnamed protein product [Aspergillus oryzae RIB40]
gene412	216	87	571	1074	2.870959	1.447056	10.253632	16.971731	0.0025797289206886	2.74739663362847	up	[C]	Energy production and conversion	Molecular Function: succinate dehydrogenase activity (GO:0000104);; Biological Process: carboxylic acid metabolic process (GO:0019752);; Biological Process: oxidation-reduction process (GO:0055114);;	--	--	[C]	Energy production and conversion	FAD binding domain;; FAD dependent oxidoreductase;; NAD(P)-binding Rossmann-like domain;; Pyridine nucleotide-disulphide oxidoreductase	Fumarate reductase 2 OS=Saccharomyces cerevisiae (strain ATCC 204508 / S288c) OX=559292 GN=OSM1 PE=1 SV=3	C	Energy production and conversion	fumarate reductase, flavoprotein subunit [Aspergillus oryzae 3.042]
gene2549	6973	4504	1413	2183	42.081056	34.097005	11.487767	15.623885	1.65547830657832e-05	-1.39375386039075	down	[E]	Amino acid transport and metabolism	Molecular Function: carboxy-lyase activity (GO:0016831);; Biological Process: carboxylic acid metabolic process (GO:0019752);; Molecular Function: pyridoxal phosphate binding (GO:0030170);; Molecular Function: metal ion binding (GO:0046872);;	--	--	--	--	Pyridoxal-dependent decarboxylase conserved domain	--	E	Amino acid transport and metabolism	pyridoxal-dependent decarboxylase domain protein [Aspergillus flavus NRRL3357]
gene9352	291	192	1042	1431	0.911338	0.752155	4.40736	5.321821	8.89605897203737e-09	2.64066229351258	up	[I]	Lipid transport and metabolism	Molecular Function: enoyl-[acyl-carrier-protein] reductase (NADH) activity (GO:0004318);; Molecular Function: ATP binding (GO:0005524);; Cellular Component: fatty acid synthase complex (GO:0005835);; Biological Process: fatty acid biosynthetic process (GO:0006633);; Cellular Component: integral component of membrane (GO:0016021);; Molecular Function: ATPase activity, coupled to transmembrane move…	K00668|0|aor:AOR_1_62054|K00668 fatty acid synthase subunit beta, fungi type [EC:2.3.1.86] | (RefSeq) AO090011000040; sterigmatocystin biosynthesis fatty acid synthase subunit beta	Fatty acid biosynthesis (ko00061);; Fatty acid metabolism (ko01212)	--	--	Acyl transferase domain;; Domain of unknown function (DUF1729);; MaoC like domain;; N-terminal half of MaoC dehydratase	Fatty acid synthase subunit beta OS=Candida albicans OX=5476 GN=FAS1 PE=3 SV=1	I	Lipid transport and metabolism	enoyl reductase domain of FAS1 [Aspergillus oryzae 3.042]
gene8092	584	557	30	40	2.575264	3.080967	0.178632	0.204682	2.6695510965432e-08	-3.77057477174234	down	[V]	Defense mechanisms	Molecular Function: ATP binding (GO:0005524);; Cellular Component: integral component of membrane (GO:0016021);; Molecular Function: ATPase activity, coupled to transmembrane movement of substances (GO:0042626);; Biological Process: transmembrane transport (GO:0055085);;	--	--	[Q]	Secondary metabolites biosynthesis, transport and catabolism	ABC transporter;; ABC transporter transmembrane region;; RecF/RecN/SMC N terminal domain	ABC transporter ATP-binding protein/permease VMR1 OS=Saccharomyces cerevisiae (strain ATCC 204508 / S288c) OX=559292 GN=VMR1 PE=2 SV=1	V	Defense mechanisms	unnamed protein product [Aspergillus oryzae RIB40]
gene610	2710	1257	3341	3769	28.726654	16.70499	47.809628	47.402683	0.00195896896500116	1.1628498854496	up	[EQ]	Amino acid transport and metabolism;; Secondary metabolites biosynthesis, transport and catabolism	Molecular Function: aminopeptidase activity (GO:0004177);; Biological Process: proteolysis (GO:0006508);; Biological Process: cellular protein catabolic process (GO:0044257);;	K01266|0|aor:AOR_1_124064|K01266 D-aminopeptidase [EC:3.4.11.19] | (RefSeq) AO090138000075; D-aminopeptidase	--	--	--	Peptidase family S58	--	EQ	Amino acid transport and metabolism;; Secondary metabolites biosynthesis, transport and catabolism	peptidase S58 DmpA [Aspergillus oryzae]
gene5094	128	167	3	2	2.318827	3.810009	0.050032	0.02967	2.83745027893142e-07	-5.6178762897212	down	[JO]	Translation, ribosomal structure and biogenesis;; Posttranslational modification, protein turnover, chaperones	Cellular Component: ribosome (GO:0005840);; Molecular Function: N-acetyltransferase activity (GO:0008080);; Biological Process: metabolic process (GO:0008152);; Molecular Function: hydrolase activity (GO:0016787);;	--	--	--	--	Acetyltransferase (GNAT) domain;; Acetyltransferase (GNAT) domain;; Acetyltransferase (GNAT) family	Uncharacterized protein YIR042C OS=Saccharomyces cerevisiae (strain ATCC 204508 / S288c) OX=559292 GN=YIR042C PE=4 SV=1	J	Translation, ribosomal structure and biogenesis	unnamed protein product [Aspergillus oryzae RIB40]
gene10330	8511	2419	14756	19342	92.813701	33.104995	217.584796	250.544167	7.21870577144702e-07	1.98769162945186	up	[E]	Amino acid transport and metabolism	Biological Process: oligopeptide transport (GO:0006857);; Molecular Function: oligopeptide transporter activity (GO:0015198);; Cellular Component: integral component of membrane (GO:0016021);; Cellular Component: cell part (GO:0044464);;	K03305|0|aor:AOR_1_740034|K03305 proton-dependent oligopeptide transporter, POT family | (RefSeq) POT peptide transporter	--	[E]	Amino acid transport and metabolism	POT family	Peptide transporter PTR2 OS=Saccharomyces cerevisiae (strain ATCC 204508 / S288c) OX=559292 GN=PTR2 PE=1 SV=2	E	Amino acid transport and metabolism	H+/oligopeptide symporter [Aspergillus oryzae 3.042]
gene694	4836	5113	1144	1225	59.242657	78.560989	18.904802	17.801172	3.82104254827723e-06	-1.81164254316703	down	--	--	Molecular Function: DNA binding (GO:0003677);; Cellular Component: nucleus (GO:0005634);; Biological Process: regulation of transcription, DNA-templated (GO:0006355);; Biological Process: sporulation resulting in formation of a cellular spore (GO:0030435);; Molecular Function: metal ion binding (GO:0046872);; Biological Process: conidium formation (GO:0048315);;	K09465|0|aor:AOR_1_1812174|K09465 zinc finger protein BrlA | (RefSeq) AO090005001041; regulatory protein brlA	--	[R]	General function prediction only	Zinc finger, C2H2 type	C2H2 type master regulator of conidiophore development brlA OS=Aspergillus oryzae (strain ATCC 42149 / RIB 40) OX=510516 GN=brlA PE=2 SV=1	S	Function unknown	regulatory protein brlA [Aspergillus oryzae 3.042]
gene2415	1673	1674	2707	3555	5.86112	7.170664	12.627227	14.318957	0.00131117048783071	1.15683712452135	up	--	--	Molecular Function: inositol heptakisphosphate kinase activity (GO:0000829);; Molecular Function: inositol hexakisphosphate 4-kinase activity (GO:0000830);; Molecular Function: inositol hexakisphosphate 6-kinase activity (GO:0000831);; Molecular Function: acid phosphatase activity (GO:0003993);; Cellular Component: nucleus (GO:0005634);; Cellular Component: cytosol (GO:0005829);; Biological Proce…	--	--	[Z]	Cytoskeleton	Histidine phosphatase superfamily (branch 2);; RimK-like ATP-grasp domain;; Diacylglycerol kinase catalytic domain	Inositol hexakisphosphate and diphosphoinositol-pentakisphosphate kinase OS=Saccharomyces cerevisiae (strain ATCC 204508 / S288c) OX=559292 GN=VIP1 PE=1 SV=1	S	Function unknown	actin cytoskeleton organization and biogenesis protein, putative [Aspergillus oryzae 3.042]
gene745	1620	1271	2554	2870	13.152982	13.447552	27.956781	28.313504	0.00191066388363916	1.18820060178544	up	[DPM]	Cell cycle control, cell division, chromosome partitioning;; Inorganic ion transport and metabolism;; Cell wall/membrane/envelope biogenesis	Molecular Function: copper ion binding (GO:0005507);; Biological Process: cellular response to iron ion starvation (GO:0010106);; Cellular Component: integral component of membrane (GO:0016021);; Biological Process: melanin biosynthetic process (GO:0042438);; Biological Process: pigment metabolic process involved in developmental pigmentation (GO:0043324);; Molecular Function: hydroquinone:oxygen…	K19791|0|aor:AOR_1_1266134|K19791 iron transport multicopper oxidase | (RefSeq) AO090102000589; iron transport multicopper oxidase FET3	--	[Q]	Secondary metabolites biosynthesis, transport and catabolism	Multicopper oxidase;; Multicopper oxidase;; Multicopper oxidase	Iron transport multicopper oxidase FET3 OS=Kluyveromyces lactis (strain ATCC 8585 / CBS 2359 / DSM 70799 / NBRC 1267 / NRRL Y-1140 / WM37) OX=284590 GN=FET3 PE=3 SV=1	Q	Secondary metabolites biosynthesis, transport and catabolism	multicopper oxidase [Aspergillus oryzae 3.042]
gene4239	142	167	16	9	1.476538	2.122887	0.215419	0.096866	0.000336353842945776	-3.34691434461385	down	[R]	General function prediction only	Cellular Component: integral component of membrane (GO:0016021);;	--	--	--	--	short chain dehydrogenase;; Enoyl-(Acyl carrier protein) reductase;; KR domain	--	S	Function unknown	hypothetical protein Ao3042_04113 [Aspergillus oryzae 3.042]
gene6563	1058	1131	37	70	14.375575	19.589899	0.586966	1.033664	4.77574952759008e-14	-4.12408596632948	down	[R]	General function prediction only	Molecular Function: iron ion binding (GO:0005506);; Molecular Function: oxidoreductase activity, acting on paired donors, with incorporation or reduction of molecular oxygen (GO:0016705);; Molecular Function: heme binding (GO:0020037);; Biological Process: oxidation-reduction process (GO:0055114);;	--	--	--	--	Histidine-specific methyltransferase, SAM-dependent	N-methyltransferase dtpB OS=Aspergillus flavus (strain ATCC 200026 / FGSC A1120 / NRRL 3357 / JCM 12722 / SRRC 167) OX=332952 GN=dtpB PE=1 SV=1	S	Function unknown	hypothetical protein Ao3042_06731 [Aspergillus oryzae 3.042]
Aspergillus_oryzae_3.042_newGene_719	424	257	47	46	4.522236	3.437642	0.666623	0.574675	0.0011490931953751	-2.56459644404898	down	--	--	--	--	--	--	--	Fungal Zn(2)-Cys(6) binuclear cluster domain	--	--	--	hypothetical protein OAory_01111020 [Aspergillus oryzae]
gene2470	1497	1288	175	111	8.461243	9.129578	1.332039	0.741595	2.09550938735241e-10	-2.98311186706344	down	--	--	--	--	--	--	--	--	--	S	Function unknown	hypothetical protein Ao3042_02269 [Aspergillus oryzae 3.042]
gene6961	6997	5214	2186	1823	28.298473	26.530995	14.411282	10.803083	4.18280414575527e-05	-1.30770877807492	down	--	--	Molecular Function: catalytic activity (GO:0003824);; Biological Process: metabolic process (GO:0008152);;	--	--	--	--	--	--	S	Function unknown	hypothetical protein Ao3042_07035 [Aspergillus oryzae 3.042]
gene5467	4687	2635	13128	10073	52.883297	39.2613	150.024861	105.912845	0.00333168740299122	1.98928342022775	up	--	--	Molecular Function: transcription factor activity, sequence-specific DNA binding (GO:0003700);; Biological Process: regulation of transcription, DNA-templated (GO:0006355);; Molecular Function: sequence-specific DNA binding (GO:0043565);;	--	--	--	--	--	--	S	Function unknown	unnamed protein product [Aspergillus oryzae RIB40]
Aspergillus_oryzae_3.042_newGene_1907	1	1	700	683	0	0	8.731722	7.489361	2.8067462370913e-29	9.70127878862891	up	--	--	--	--	--	[A]	RNA processing and modification	KH domain	Uncharacterized protein C30D11.14c OS=Schizosaccharomyces pombe (strain 972 / ATCC 24843) OX=284812 GN=SPAC30D11.14c PE=4 SV=1	S	Function unknown	KH domain protein, partial [Aspergillus nomius NRRL 13137]
gene4238	679	717	44	80	8.652425	11.461837	0.7504	1.203147	2.14965805308721e-07	-3.25958318187669	down	[QV]	Secondary metabolites biosynthesis, transport and catabolism;; Defense mechanisms	Molecular Function: monooxygenase activity (GO:0004497);; Molecular Function: iron ion binding (GO:0005506);; Molecular Function: oxidoreductase activity, acting on paired donors, with incorporation or reduction of molecular oxygen (GO:0016705);; Molecular Function: heme binding (GO:0020037);; Biological Process: oxidation-reduction process (GO:0055114);;	--	--	[Q]	Secondary metabolites biosynthesis, transport and catabolism	Cytochrome P450	Fumitremorgin C synthase OS=Neosartorya fumigata (strain ATCC MYA-4609 / Af293 / CBS 101355 / FGSC A1100) OX=330879 GN=ftmP450-2 PE=3 SV=1	Q	Secondary metabolites biosynthesis, transport and catabolism	cytochrome protein [Aspergillus oryzae 3.042]
Aspergillus_oryzae_3.042_newGene_138	933	332	1494	1807	29.362448	13.232916	63.718307	67.894123	8.11681933791066e-05	1.71986807157953	up	--	--	--	--	--	--	--	--	--	--	--	hypothetical protein AFLA_118490 [Aspergillus flavus NRRL3357]
gene99	3167	3671	789	816	23.279665	33.836807	7.828481	7.113665	0.00150039176346406	-1.83803725760517	down	--	--	Cellular Component: integral component of membrane (GO:0016021);; Cellular Component: viral envelope (GO:0019031);;	--	--	--	--	--	--	--	--	GPI anchored protein [Aspergillus oryzae 3.042]
gene9294	154	192	15	16	1.510166	2.344168	0.198825	0.175209	0.000432352313613011	-3.23476796630205	down	--	--	Molecular Function: glutamate-cysteine ligase activity (GO:0004357);; Biological Process: glutathione biosynthetic process (GO:0006750);;	--	--	[H]	Coenzyme transport and metabolism	Glutamate-cysteine ligase;; Glutamate-cysteine ligase family 2(GCS2)	Glutamate--cysteine ligase OS=Neurospora crassa (strain ATCC 24698 / 74-OR23-1A / CBS 708.71 / DSM 1257 / FGSC 987) OX=367110 GN=gcs-1 PE=3 SV=1	I	Lipid transport and metabolism	gamma-glutamylcysteine synthetase [Aspergillus oryzae 3.042]
gene2037	178	169	26	10	2.923151	3.488316	0.556292	0.194433	0.00116356568025576	-2.95519243318782	down	--	--	Cellular Component: membrane (GO:0016020);; Molecular Function: oxidoreductase activity (GO:0016491);;	--	--	--	--	Cytochrome domain of cellobiose dehydrogenase	Cellobiose dehydrogenase OS=Phanerochaete chrysosporium OX=5306 GN=CDH-1 PE=1 SV=1	--	--	hypothetical protein Ao3042_01856 [Aspergillus oryzae 3.042]
Aspergillus_oryzae_3.042_newGene_543	1286	226	2756	4536	19.675603	4.370573	69.480053	101.233039	0.000240778910275429	2.63025499847664	up	--	--	--	--	--	--	--	--	--	--	--	hypothetical protein OAory_01012340 [Aspergillus oryzae]
gene1248	172	119	0	0	0.919055	0.826872	0	0	8.81223901944226e-11	-Inf	down	--	--	--	--	--	--	--	Glycosyl hydrolase family 115	--	S	Function unknown	hypothetical protein Ao3042_00437 [Aspergillus oryzae 3.042]
gene8815	1493	550	2395	3209	20.168329	9.308979	43.696457	51.461262	1.78648006155055e-06	1.78456987551723	up	--	--	--	--	--	--	--	--	--	S	Function unknown	hypothetical protein Ao3042_08937 [Aspergillus oryzae 3.042]
gene6061	288	84	596	691	3.339084	1.202496	9.353534	9.551324	0.000713596059949084	2.1413873910737	up	[E]	Amino acid transport and metabolism	Molecular Function: transporter activity (GO:0005215);; Biological Process: transport (GO:0006810);; Cellular Component: integral component of membrane (GO:0016021);;	K03305|0|aor:AOR_1_406164|K03305 proton-dependent oligopeptide transporter, POT family | (RefSeq) AO090001000232; MSF oligopeptide transporter	--	[E]	Amino acid transport and metabolism	POT family	Peptide transporter PTR2 OS=Saccharomyces cerevisiae (strain ATCC 204508 / S288c) OX=559292 GN=PTR2 PE=1 SV=2	E	Amino acid transport and metabolism	H+/oligopeptide symporter [Aspergillus oryzae 3.042]
gene550	3188	3705	846	842	103.933525	151.510803	37.240511	32.555645	0.00240680565794035	-1.77517627510469	down	--	--	Molecular Function: RNA binding (GO:0003723);; Molecular Function: ribonuclease activity (GO:0004540);; Biological Process: RNA phosphodiester bond hydrolysis (GO:0090501);;	--	--	--	--	--	Ribonuclease clavin OS=Aspergillus clavatus OX=5057 GN=cla PE=2 SV=1	--	--	hypothetical protein Ao3042_11687 [Aspergillus oryzae 3.042]
gene9615	2	3	77	109	0.060859	0.105809	3.999538	5.0003	3.93256625561533e-07	5.43474100057429	up	--	--	--	--	--	--	--	--	--	--	--	unnamed protein product [Aspergillus oryzae RIB40]
gene4237	413	388	34	31	4.675128	5.577458	0.534135	0.417113	5.62567990558791e-06	-3.3472231918805	down	[QV]	Secondary metabolites biosynthesis, transport and catabolism;; Defense mechanisms	Molecular Function: monooxygenase activity (GO:0004497);; Molecular Function: iron ion binding (GO:0005506);; Cellular Component: integral component of membrane (GO:0016021);; Molecular Function: oxidoreductase activity, acting on paired donors, with incorporation or reduction of molecular oxygen (GO:0016705);; Molecular Function: heme binding (GO:0020037);; Biological Process: oxidation-reductio…	--	--	[Q]	Secondary metabolites biosynthesis, transport and catabolism	Cytochrome P450	Averantin hydroxylase OS=Dothistroma septosporum (strain NZE10 / CBS 128990) OX=675120 GN=avnA PE=2 SV=1	Q	Secondary metabolites biosynthesis, transport and catabolism	cytochrome protein [Aspergillus oryzae 3.042]
gene9350	19	11	63	113	0.158365	0.092367	0.625975	0.9401	0.00657475162174604	2.8346470915297	up	[V]	Defense mechanisms	Molecular Function: enoyl-[acyl-carrier-protein] reductase (NADH) activity (GO:0004318);; Molecular Function: ATP binding (GO:0005524);; Cellular Component: fatty acid synthase complex (GO:0005835);; Biological Process: fatty acid biosynthetic process (GO:0006633);; Cellular Component: integral component of membrane (GO:0016021);; Molecular Function: ATPase activity, coupled to transmembrane move…	--	--	[Q]	Secondary metabolites biosynthesis, transport and catabolism	ABC transporter	ABC transporter FUM19 OS=Gibberella moniliformis (strain M3125 / FGSC 7600) OX=334819 GN=FUM19 PE=2 SV=1	V	Defense mechanisms	multidrug resistance-associated protein 2, 6 (mrp2, 6), ABC-transporter, putative [Aspergillus flavus NRRL3357]
Aspergillus_oryzae_3.042_newGene_1125	53	23	2214	3931	0.913706	0.50689	53.787186	83.856559	9.94419410493359e-14	6.64135316610069	up	--	--	--	--	--	--	--	GPR1/FUN34/yaaH family	Protein alcS OS=Neosartorya fumigata (strain ATCC MYA-4609 / Af293 / CBS 101355 / FGSC A1100) OX=330879 GN=alcS PE=3 SV=1	S	Function unknown	hypothetical protein OAory_01019560 [Aspergillus oryzae]
gene922	223	41	864	1095	2.659624	0.588448	13.91556	15.508476	4.30038573923522e-10	3.26240332070737	up	[QR]	Secondary metabolites biosynthesis, transport and catabolism;; General function prediction only	Biological Process: methylation (GO:0032259);; Molecular Function: sterigmatocystin 7-O-methyltransferase activity (GO:0047146);;	--	--	[R]	General function prediction only	O-methyltransferase	O-methyltransferase fsr2 OS=Gibberella fujikuroi (strain CBS 195.34 / IMI 58289 / NRRL A-6831) OX=1279085 GN=FSR2 PE=2 SV=1	S	Function unknown	unnamed protein product [Aspergillus oryzae RIB40]
gene3099	693	780	64	193	6.387534	9.076126	0.769172	2.117042	0.000325561949219172	-2.31209039910763	down	[C]	Energy production and conversion	Molecular Function: oxidoreductase activity, acting on CH-OH group of donors (GO:0016614);; Molecular Function: flavin adenine dinucleotide binding (GO:0050660);; Biological Process: oxidation-reduction process (GO:0055114);;	--	--	--	--	FAD binding domain;; Berberine and berberine like	FAD-linked oxidoreductase chyH OS=Penicillium rubens (strain ATCC 28089 / DSM 1075 / NRRL 1951 / Wisconsin 54-1255) OX=500485 GN=chyH PE=3 SV=1	--	--	unnamed protein product [Aspergillus oryzae RIB40]
gene10360	337	236	45	52	1.738478	1.522803	0.309293	0.317864	0.00812025210731277	-2.27430277680095	down	[L]	Replication, recombination and repair	Molecular Function: helicase activity (GO:0004386);; Cellular Component: integral component of membrane (GO:0016021);; Molecular Function: metal ion binding (GO:0046872);;	--	--	[L]	Replication, recombination and repair	AAA domain;; AAA domain;; AAA domain;; Zinc finger C-x8-C-x5-C-x3-H type (and similar);; AAA domain	Helicase required for RNAi-mediated heterochromatin assembly 1 OS=Schizosaccharomyces pombe (strain 972 / ATCC 24843) OX=284812 GN=hrr1 PE=1 SV=2	L	Replication, recombination and repair	hypothetical protein OAory_01047190 [Aspergillus oryzae]
gene6505	11	11	395	300	0.142835	0.190227	7.378627	4.926337	1.034204198802e-10	5.26128227578943	up	--	--	Molecular Function: RNA polymerase II transcription factor activity, sequence-specific DNA binding (GO:0000981);; Cellular Component: nucleus (GO:0005634);; Biological Process: regulation of transcription from RNA polymerase II promoter (GO:0006357);; Molecular Function: zinc ion binding (GO:0008270);;	--	--	--	--	Fungal Zn(2)-Cys(6) binuclear cluster domain	Uncharacterized protein AN5342 OS=Emericella nidulans (strain FGSC A4 / ATCC 38163 / CBS 112.46 / NRRL 194 / M139) OX=227321 GN=AN5342 PE=1 SV=1	--	--	unnamed protein product [Aspergillus oryzae RIB40]
gene4277	206	322	1617	1983	3.202544	6.273779	33.970825	36.609753	6.14253868161277e-14	2.99075938231999	up	[E]	Amino acid transport and metabolism	Cellular Component: mitochondrion (GO:0005739);; Cellular Component: cytosol (GO:0005829);; Molecular Function: transaminase activity (GO:0008483);; Molecular Function: pyridoxal phosphate binding (GO:0030170);; Molecular Function: 2,2-dialkylglycine decarboxylase (pyruvate) activity (GO:0047432);;	--	--	[E]	Amino acid transport and metabolism	Aminotransferase class-III	Uncharacterized aminotransferase C1039.07c OS=Schizosaccharomyces pombe (strain 972 / ATCC 24843) OX=284812 GN=SPAC1039.07c PE=3 SV=1	E	Amino acid transport and metabolism	4-aminobutyrate aminotransferase [Aspergillus oryzae 3.042]
gene4612	1366	1056	83	289	7.395761	7.442999	0.578116	1.687101	1.06068929686364e-06	-2.47090521893363	down	--	--	Cellular Component: integral component of membrane (GO:0016021);; Molecular Function: hydrolase activity, acting on ester bonds (GO:0016788);;	--	--	--	--	--	Acetylesterase OS=Myceliophthora thermophila (strain ATCC 42464 / BCRC 31852 / DSM 1799) OX=573729 GN=aes1 PE=3 SV=1	--	--	cellulose-binding GDSL lipase/acylhydrolase, putative [Aspergillus flavus NRRL3357]
gene8173	3042	2698	4270	5699	44.500126	49.516472	84.324661	98.945007	0.00207533087623345	1.05846772122005	up	--	--	Cellular Component: integral component of membrane (GO:0016021);;	--	--	--	--	Transmembrane amino acid transporter protein	N amino acid transport system protein OS=Neurospora crassa (strain ATCC 24698 / 74-OR23-1A / CBS 708.71 / DSM 1257 / FGSC 987) OX=367110 GN=mtr PE=3 SV=2	E	Amino acid transport and metabolism	amino acid transporter (Mtr), putative [Aspergillus oryzae 3.042]
Aspergillus_oryzae_3.042_newGene_845	67	67	9	3	1.301446	1.644298	0.235952	0.058716	0.00580021493658367	-3.1663684438665	down	--	--	--	--	--	--	--	--	--	S	Function unknown	hypothetical protein ABOM_010929 [Aspergillus bombycis]
gene7068	1623	763	7780	7949	23.011906	13.563141	148.902237	133.735565	7.27772489623372e-24	3.04569265469975	up	--	--	--	--	--	--	--	--	--	S	Function unknown	hypothetical protein Ao3042_07144 [Aspergillus oryzae 3.042]
gene11420	795	811	73	74	30.620238	38.883414	3.951304	3.581026	6.74366383703887e-08	-3.18537503904792	down	--	--	--	--	--	--	--	EthD domain	Dehydratase aurZ OS=Gibberella zeae (strain PH-1 / ATCC MYA-4620 / FGSC 9075 / NRRL 31084) OX=229533 GN=aurZ PE=1 SV=1	--	--	unnamed protein product [Aspergillus oryzae RIB40]
gene4492	10382	8519	17257	18615	105.022537	108.076141	235.631607	223.449615	0.000253200937100871	1.20319007713492	up	[C]	Energy production and conversion	Molecular Function: isocitrate lyase activity (GO:0004451);; Cellular Component: peroxisomal matrix (GO:0005782);; Biological Process: fatty acid catabolic process (GO:0009062);; Biological Process: carbon utilization (GO:0015976);; Biological Process: acetate catabolic process (GO:0045733);;	K01637|0|aor:AOR_1_362184|K01637 isocitrate lyase [EC:4.1.3.1] | (RefSeq) AO090009000219; isocitrate lyase	Glyoxylate and dicarboxylate metabolism (ko00630);; Carbon metabolism (ko01200)	[C]	Energy production and conversion	Isocitrate lyase family;; Phosphoenolpyruvate phosphomutase	Isocitrate lyase OS=Neosartorya fumigata (strain ATCC MYA-4609 / Af293 / CBS 101355 / FGSC A1100) OX=330879 GN=icl1 PE=3 SV=2	C	Energy production and conversion	unnamed protein product [Aspergillus oryzae RIB40]
gene2667	13933	13884	5456	5834	143.919834	181.499219	75.902603	70.86268	0.00308597841809149	-1.03744015037981	down	--	--	Molecular Function: catalytic activity (GO:0003824);; Biological Process: metabolic process (GO:0008152);;	--	--	--	--	--	--	S	Function unknown	conserved hypothetical protein [Aspergillus flavus NRRL3357]
gene8787	2057	56	5557	6087	26.21546	0.88581	95.59359	92.049469	2.65888136817641e-12	2.88613513924659	up	--	--	--	--	--	--	--	--	--	S	Function unknown	hypothetical protein Ao3042_08908 [Aspergillus oryzae 3.042]
gene2278	439	365	929	1063	4.630389	4.829898	13.219018	13.298285	0.00251870334138639	1.58377992082934	up	[HC]	Coenzyme transport and metabolism;; Energy production and conversion	Molecular Function: monooxygenase activity (GO:0004497);; Cellular Component: integral component of membrane (GO:0016021);; Biological Process: oxidation-reduction process (GO:0055114);; Molecular Function: FAD binding (GO:0071949);;	K00480|2.96454e-163|aor:AOR_1_1446114|K00480 salicylate hydroxylase [EC:1.14.13.1] | (RefSeq) AO090701000828; salicylate 1-monooxygenase SalA	--	--	--	FAD binding domain	FAD-dependent monooxygenase afoD OS=Emericella nidulans (strain FGSC A4 / ATCC 38163 / CBS 112.46 / NRRL 194 / M139) OX=227321 GN=afoD PE=1 SV=1	CH	Energy production and conversion;; Coenzyme transport and metabolism	hypothetical protein Ao3042_02107 [Aspergillus oryzae 3.042]
gene2551	125	122	0	12	1.877386	2.248337	0	0.306964	4.18280414575527e-05	-4.19662791334454	down	[R]	General function prediction only	Molecular Function: catechol O-methyltransferase activity (GO:0016206);; Biological Process: methylation (GO:0032259);;	K00545|1.2769e-130|aor:AOR_1_796194|K00545 catechol O-methyltransferase [EC:2.1.1.6] | (RefSeq) AO090012000459; O-methyltransferase	--	[Q]	Secondary metabolites biosynthesis, transport and catabolism	Methyltransferase domain	Probable catechol O-methyltransferase 1 OS=Schizosaccharomyces pombe (strain 972 / ATCC 24843) OX=284812 GN=SPBC119.03 PE=3 SV=1	S	Function unknown	O-methyltransferase [Aspergillus oryzae 3.042]
gene5087	3748	3588	10750	13929	79.539337	95.492767	307.97168	350.789001	7.11669491358482e-12	2.00753477622539	up	[Q]	Secondary metabolites biosynthesis, transport and catabolism	Cellular Component: extracellular region (GO:0005576);; Biological Process: cellulose catabolic process (GO:0030245);; Biological Process: xylan catabolic process (GO:0045493);; Molecular Function: acetylxylan esterase activity (GO:0046555);;	K05972|0|aor:AOR_1_1260054|K05972 acetylxylan esterase [EC:3.1.1.72] | (RefSeq) AO090011000745; acetylxylan esterase A	--	--	--	Esterase PHB depolymerase;; Prolyl oligopeptidase family	Acetylxylan esterase A OS=Aspergillus oryzae (strain ATCC 42149 / RIB 40) OX=510516 GN=axeA PE=1 SV=1	Q	Secondary metabolites biosynthesis, transport and catabolism	unnamed protein product [Aspergillus oryzae RIB40]
gene1554	562	251	846	1082	7.257713	2.925449	4.374839	4.929887	0.00503273399620779	1.56342595271988	up	[I]	Lipid transport and metabolism	Molecular Function: kinase activity (GO:0016301);; Biological Process: phosphorylation (GO:0016310);; Molecular Function: hydrolase activity (GO:0016787);;	--	--	[F]	Nucleotide transport and metabolism	Domain of unknown function (DUF4743);; NUDIX domain	Uncharacterized protein YJR142W OS=Saccharomyces cerevisiae (strain ATCC 204508 / S288c) OX=559292 GN=YJR142W PE=1 SV=1	L	Replication, recombination and repair	thiamin pyrophosphokinase-related protein [Aspergillus flavus NRRL3357]
Aspergillus_oryzae_3.042_newGene_1393	0	0	33	41	0	0	1.735669	1.934706	2.26612515220995e-06	Inf	up	--	--	--	--	--	--	--	Fungal calcium binding protein	--	--	--	calcium-binding protein [Aspergillus flavus AF70]
gene3189	6996	8049	15367	18109	66.049659	82.407398	130.257908	133.860539	4.36525955591189e-06	1.40099151341905	up	[QV]	Secondary metabolites biosynthesis, transport and catabolism;; Defense mechanisms	Molecular Function: monooxygenase activity (GO:0004497);; Molecular Function: iron ion binding (GO:0005506);; Cellular Component: integral component of membrane (GO:0016021);; Molecular Function: oxidoreductase activity, acting on paired donors, with incorporation or reduction of molecular oxygen (GO:0016705);; Molecular Function: heme binding (GO:0020037);; Biological Process: ascospore wall ass…	--	--	[QI]	Secondary metabolites biosynthesis, transport and catabolism;; Lipid transport and metabolism	Cytochrome P450	Cytochrome P450-DIT2 OS=Saccharomyces cerevisiae (strain ATCC 204508 / S288c) OX=559292 GN=DIT2 PE=1 SV=2	Q	Secondary metabolites biosynthesis, transport and catabolism	cytochrome protein [Aspergillus oryzae 3.042]
gene11507	15	9	213	197	0.268236	0.20764	5.473233	4.431905	2.4561482612378e-07	4.40583805525838	up	--	--	--	--	--	--	--	--	--	S	Function unknown	unnamed protein product [Aspergillus oryzae RIB40]
gene3432	990	694	1	312	8.584748	7.545609	0.00055	3.207841	0.0049911419469698	-2.23346377808822	down	--	--	Molecular Function: chromatin binding (GO:0003682);; Cellular Component: nuclear pre-replicative complex (GO:0005656);; Cellular Component: nucleolus (GO:0005730);; Biological Process: pre-replicative complex assembly involved in nuclear cell cycle DNA replication (GO:0006267);; Biological Process: DNA replication initiation (GO:0006270);; Biological Process: rRNA processing (GO:0006364);; Cellul…	K14834|0|aor:AOR_1_200134|K14834 nucleolar complex protein 3 | (RefSeq) AO090102000115; nuclear export protein Noc3	--	[JU]	Translation, ribosomal structure and biogenesis;; Intracellular trafficking, secretion, and vesicular transport	Nucleolar complex-associated protein;; CBF/Mak21 family	Nucleolar complex-associated protein 3 OS=Saccharomyces cerevisiae (strain ATCC 204508 / S288c) OX=559292 GN=NOC3 PE=1 SV=1	JU	Translation, ribosomal structure and biogenesis;; Intracellular trafficking, secretion, and vesicular transport	protein involved in the nuclear export of pre-ribosome [Aspergillus oryzae 3.042]
Aspergillus_oryzae_3.042_newGene_915	80173	104133	11291	14489	4404.162598	7174.844727	837.22406	944.442261	0.00251268270326746	-2.6043941863054	down	--	--	--	--	--	--	--	--	--	--	--	hypothetical protein AO1008_10115 [Aspergillus oryzae 100-8]
gene923	1123	453	3341	3786	9.582008	4.24371	39.336934	33.726467	6.14253868161277e-14	2.50781496378653	up	[QV]	Secondary metabolites biosynthesis, transport and catabolism;; Defense mechanisms	Molecular Function: monooxygenase activity (GO:0004497);; Molecular Function: iron ion binding (GO:0005506);; Molecular Function: oxidoreductase activity, acting on paired donors, with incorporation or reduction of molecular oxygen (GO:0016705);; Molecular Function: heme binding (GO:0020037);; Biological Process: oxidation-reduction process (GO:0055114);;	--	--	[QI]	Secondary metabolites biosynthesis, transport and catabolism;; Lipid transport and metabolism	Cytochrome P450	Cytochrome P450 52A3-A OS=Candida maltosa OX=5479 GN=CYP52A3-A PE=1 SV=3	Q	Secondary metabolites biosynthesis, transport and catabolism	putative cytochrome P450 [Aspergillus flavus AF70]
gene3068	165	223	8	26	1.12125	1.397349	0.049141	0.141539	0.0016579238617083	-3.32287190888029	down	--	--	Cellular Component: integral component of membrane (GO:0016021);; Biological Process: transmembrane transport (GO:0055085);;	--	--	[U]	Intracellular trafficking, secretion, and vesicular transport	Major Facilitator Superfamily	Uncharacterized MFS-type transporter C18.02 OS=Schizosaccharomyces pombe (strain 972 / ATCC 24843) OX=284812 GN=SPCC18.02 PE=3 SV=1	U	Intracellular trafficking, secretion, and vesicular transport	vesicular amine transporter [Aspergillus oryzae 3.042]
gene157	4	0	110	101	0.099793	0	4.113453	3.327652	3.8898232080123e-08	6.16329138648469	up	--	--	Biological Process: polysaccharide catabolic process (GO:0000272);; Cellular Component: extracellular region (GO:0005576);; Molecular Function: chitosanase activity (GO:0016977);;	--	--	--	--	Fungal chitosanase of glycosyl hydrolase group 75	Endo-chitosanase OS=Aspergillus oryzae OX=5062 GN=csn PE=1 SV=1	--	--	hypothetical protein AFLA70_286g001601 [Aspergillus flavus AF70]
gene1687	61	3	674	473	0.405298	0.016922	6.095138	3.756909	3.00213436596474e-06	4.60178783332799	up	[Q]	Secondary metabolites biosynthesis, transport and catabolism	Molecular Function: catalytic activity (GO:0003824);; Biological Process: metabolic process (GO:0008152);; Molecular Function: phosphopantetheine binding (GO:0031177);;	--	--	[Q]	Secondary metabolites biosynthesis, transport and catabolism	AMP-binding enzyme;; Male sterility protein;; Phosphopantetheine attachment site;; AMP-binding enzyme C-terminal domain;; NAD dependent epimerase/dehydratase family;; 3-beta hydroxysteroid dehydrogenase/isomerase family	L-2-aminoadipate reductase OS=Schizosaccharomyces pombe (strain 972 / ATCC 24843) OX=284812 GN=lys1 PE=1 SV=3	Q	Secondary metabolites biosynthesis, transport and catabolism	non-ribosomal peptide synthetase module [Aspergillus oryzae 3.042]
gene7400	29	7	112	89	0.408663	0.108062	2.154736	1.506603	0.00653586262632303	2.8611809584806	up	--	--	Cellular Component: integral component of membrane (GO:0016021);;	--	--	--	--	Domain of unknown function (DUF3328)	Cyclochlorotine biosynthesis protein O OS=Talaromyces islandicus OX=28573 GN=cctO PE=3 SV=1	--	--	hypothetical protein Ao3042_07485 [Aspergillus oryzae 3.042]
gene9160	196	173	0	12	1.59875	2.487936	0	0.172889	5.07169774165219e-07	-4.76758776629699	down	[F]	Nucleotide transport and metabolism	Cellular Component: plasma membrane (GO:0005886);; Molecular Function: nucleobase transmembrane transporter activity (GO:0015205);; Biological Process: nucleobase transport (GO:0015851);; Cellular Component: integral component of membrane (GO:0016021);; Biological Process: vitamin B6 transport (GO:0031919);; Molecular Function: vitamin B6 transporter activity (GO:0031924);; Biological Process: tr…	--	--	--	--	Permease for cytosine/purines, uracil, thiamine, allantoin	Vitamin B6 transporter TPN1 OS=Saccharomyces cerevisiae (strain ATCC 204508 / S288c) OX=559292 GN=TPN1 PE=1 SV=1	F	Nucleotide transport and metabolism	purine-cytosine permease, putative [Aspergillus oryzae 3.042]
gene5836	1657	1184	2	12	58.175079	52.118214	0.082499	0.494762	8.56823168540366e-35	-7.4430489759733	down	--	--	Molecular Function: RNA polymerase II transcription factor activity, sequence-specific DNA binding (GO:0000981);; Cellular Component: nucleus (GO:0005634);; Biological Process: regulation of transcription from RNA polymerase II promoter (GO:0006357);; Molecular Function: zinc ion binding (GO:0008270);; Cellular Component: integral component of membrane (GO:0016021);;	--	--	--	--	--	--	S	Function unknown	hypothetical protein AFLA70_1g008930 [Aspergillus flavus AF70]
gene3744	2205	1433	394	454	19.896381	15.948312	4.703039	4.849063	2.39604286482161e-05	-1.80675308491823	down	[I]	Lipid transport and metabolism	Cellular Component: membrane (GO:0016020);; Molecular Function: transferase activity (GO:0016740);; Molecular Function: intramolecular transferase activity (GO:0016866);;	K01852|0|afv:AFLA_001030|K01852 lanosterol synthase [EC:5.4.99.7] | (RefSeq) lanosterol synthase, putative	Steroid biosynthesis (ko00100);; Biosynthesis of antibiotics (ko01130)	[I]	Lipid transport and metabolism	Squalene-hopene cyclase C-terminal domain;; Squalene-hopene cyclase N-terminal domain;; Prenyltransferase and squalene oxidase repeat;; Pectic acid lyase	Lanosterol synthase OS=Pneumocystis carinii OX=4754 GN=ERG7 PE=2 SV=1	I	Lipid transport and metabolism	lanosterol synthase, putative [Aspergillus flavus NRRL3357]
gene7890	26	0	77	143	0.356409	0	1.421671	2.313323	0.000690127656148848	3.4891731883284	up	[K]	Transcription	Molecular Function: O-methyltransferase activity (GO:0008171);; Biological Process: methylation (GO:0032259);;	--	--	[R]	General function prediction only	O-methyltransferase	Demethylsterigmatocystin 6-O-methyltransferase OS=Aspergillus parasiticus (strain ATCC 56775 / NRRL 5862 / SRRC 143 / SU-1) OX=1403190 GN=aflO PE=1 SV=2	S	Function unknown	hypothetical protein Ao3042_08006 [Aspergillus oryzae 3.042]
Aspergillus_oryzae_3.042_newGene_914	1523	2049	230	306	36.544399	61.657982	7.423329	8.710022	0.00948047100011544	-2.50754797607413	down	--	--	--	--	--	--	--	Domain of unknown function (DUF3328)	Oxidase ustYa OS=Aspergillus flavus (strain ATCC 200026 / FGSC A1120 / NRRL 3357 / JCM 12722 / SRRC 167) OX=332952 GN=ustYa PE=1 SV=1	--	--	hypothetical protein AFLA70_189g002391 [Aspergillus flavus AF70]
gene7641	38763	74794	960158	1248612	416.523041	1008.028931	13926.75	15920.926758	2.58459527630716e-63	4.48494188630077	up	[P]	Inorganic ion transport and metabolism	Molecular Function: N,N-dimethylaniline monooxygenase activity (GO:0004499);; Molecular Function: flavin adenine dinucleotide binding (GO:0050660);; Molecular Function: NADP binding (GO:0050661);; Biological Process: oxidation-reduction process (GO:0055114);;	--	--	[Q]	Secondary metabolites biosynthesis, transport and catabolism	Flavin-binding monooxygenase-like;; Pyridine nucleotide-disulphide oxidoreductase;; Pyridine nucleotide-disulphide oxidoreductase;; NAD(P)-binding Rossmann-like domain;; L-lysine 6-monooxygenase (NADPH-requiring)	Dual-functional monooxygenase/methyltransferase psoF OS=Neosartorya fumigata (strain ATCC MYA-4609 / Af293 / CBS 101355 / FGSC A1100) OX=330879 GN=psoF PE=1 SV=1	P	Inorganic ion transport and metabolism	putative flavoprotein involved in K+ transport [Aspergillus oryzae 3.042]
gene7537	371	271	970	1022	8.431582	7.721005	29.730503	27.554523	0.000159775939223637	1.92290689698293	up	[O]	Posttranslational modification, protein turnover, chaperones	Molecular Function: glutaminase activity (GO:0004359);; Biological Process: glutamine metabolic process (GO:0006541);; Molecular Function: transferase activity (GO:0016740);; Biological Process: vitamin B6 biosynthetic process (GO:0042819);; Biological Process: pyridoxal phosphate biosynthetic process (GO:0042823);;	--	--	--	--	--	--	--	--	unnamed protein product [Aspergillus oryzae RIB40]
gene4241	335	387	41	86	4.025848	5.837804	0.661548	1.226989	0.00547609305869979	-2.28749680785564	down	[QV]	Secondary metabolites biosynthesis, transport and catabolism;; Defense mechanisms	Molecular Function: monooxygenase activity (GO:0004497);; Molecular Function: iron ion binding (GO:0005506);; Cellular Component: integral component of membrane (GO:0016021);; Molecular Function: oxidoreductase activity, acting on paired donors, with incorporation or reduction of molecular oxygen (GO:0016705);; Molecular Function: heme binding (GO:0020037);; Biological Process: oxidation-reductio…	--	--	[Q]	Secondary metabolites biosynthesis, transport and catabolism	Cytochrome P450	Cytodhrome P450 monooxygenase aflU OS=Aspergillus parasiticus (strain ATCC 56775 / NRRL 5862 / SRRC 143 / SU-1) OX=1403190 GN=aflU PE=3 SV=1	Q	Secondary metabolites biosynthesis, transport and catabolism	cytochrome protein [Aspergillus oryzae 3.042]
Aspergillus_oryzae_3.042_newGene_1860	24	10	85	114	0.376237	0.184032	1.789074	2.11153	0.0052096292271789	2.86944667020106	up	--	--	--	--	--	--	--	--	--	--	--	hypothetical protein AFLA_020010 [Aspergillus flavus NRRL3357]
gene2693	14638	4788	18735	21800	328.300262	134.679794	567.194031	580.19519	0.0035250734440006	1.40464672160193	up	--	--	--	--	--	--	--	--	--	--	--	hypothetical protein Ao3042_02517 [Aspergillus oryzae 3.042]
gene6390	264	202	667	901	1.950722	1.871612	6.722825	8.002413	0.000289162545894641	2.02396306086614	up	--	--	--	--	--	--	--	Heterokaryon incompatibility protein Het-C	--	--	--	hypothetical protein Ao3042_06423 [Aspergillus oryzae 3.042]
gene969	262	171	1508	2176	1.259987	0.842729	34.692938	44.253907	2.11334721078162e-16	3.37180280419254	up	--	--	Molecular Function: oxygen binding (GO:0019825);; Molecular Function: heme binding (GO:0020037);;	--	--	--	--	Protoglobin	--	S	Function unknown	conserved hypothetical protein [Aspergillus flavus NRRL3357]
gene3339	43	37	0	4	0.585862	0.632155	0	0.058643	0.00244614498649123	-4.14493657557681	down	[G]	Carbohydrate transport and metabolism	Molecular Function: transporter activity (GO:0005215);; Cellular Component: integral component of membrane (GO:0016021);; Biological Process: transmembrane transport (GO:0055085);;	--	--	[R]	General function prediction only	Major Facilitator Superfamily;; Sugar (and other) transporter	Probable efflux pump mfs2 OS=Aspergillus flavus (strain ATCC 200026 / FGSC A1120 / NRRL 3357 / JCM 12722 / SRRC 167) OX=332952 GN=mfs2 PE=2 SV=1	G	Carbohydrate transport and metabolism	efflux pump antibiotic resistance protein [Aspergillus arachidicola]
gene3066	537	582	38	45	7.071604	9.606494	0.662965	0.69794	2.26971271205791e-07	-3.50126040465316	down	[H]	Coenzyme transport and metabolism	Molecular Function: methionine adenosyltransferase activity (GO:0004478);; Molecular Function: ATP binding (GO:0005524);; Biological Process: S-adenosylmethionine biosynthetic process (GO:0006556);; Cellular Component: membrane (GO:0016020);; Biological Process: small molecule metabolic process (GO:0044281);; Cellular Component: intracellular part (GO:0044424);; Biological Process: single-organis…	K00789|0|aor:AOR_1_546114|K00789 S-adenosylmethionine synthetase [EC:2.5.1.6] | (RefSeq) AO090701000299; S-adenosylmethionine synthase	--	[H]	Coenzyme transport and metabolism	S-adenosylmethionine synthetase, C-terminal domain;; S-adenosylmethionine synthetase, N-terminal domain;; S-adenosylmethionine synthetase, central domain	S-adenosylmethionine synthase OS=Neurospora crassa (strain ATCC 24698 / 74-OR23-1A / CBS 708.71 / DSM 1257 / FGSC 987) OX=367110 GN=eth-1 PE=1 SV=1	H	Coenzyme transport and metabolism	S-adenosylmethionine synthetase [Aspergillus oryzae 3.042]
gene1144	540	494	22	25	2.556936	2.931482	0.133146	0.14101	2.94599965300502e-09	-4.19201224235924	down	[M]	Cell wall/membrane/envelope biogenesis	Molecular Function: protein serine/threonine kinase activity (GO:0004674);; Molecular Function: ATP binding (GO:0005524);; Biological Process: protein phosphorylation (GO:0006468);;	--	--	[D]	Cell cycle control, cell division, chromosome partitioning	Protein kinase domain;; Protein tyrosine kinase;; Fungal kinase associated-1 domain;; Kinase-like	Serine/threonine-protein kinase HSL1 OS=Candida albicans (strain SC5314 / ATCC MYA-2876) OX=237561 GN=HSL1 PE=1 SV=2	T	Signal transduction mechanisms	serine/threonine protein kinase [Aspergillus oryzae 3.042]
gene11516	546	263	786	1179	6.433078	3.88618	12.465077	16.472275	0.00346943043426346	1.58474573618012	up	--	--	Cellular Component: integral component of membrane (GO:0016021);;	--	--	--	--	--	--	S	Function unknown	hypothetical protein Ao3042_01416 [Aspergillus oryzae 3.042]
gene9909	3569	3167	869	1407	27.458326	30.559908	9.025687	12.845516	0.000482241348577168	-1.31261615892778	down	[G]	Carbohydrate transport and metabolism	Biological Process: viral process (GO:0016032);;	--	--	--	--	Putative mucin or carbohydrate-binding module;; Peptidase M60, enhancin and enhancin-like	--	--	--	unnamed protein product [Aspergillus oryzae RIB40]
Aspergillus_oryzae_3.042_newGene_913	5469	6347	668	1036	104.110058	151.480807	17.164183	23.409808	2.5307514066575e-05	-2.56058398965269	down	--	--	--	--	--	--	--	Domain of unknown function (DUF3328)	--	--	--	conserved hypothetical protein [Aspergillus flavus NRRL3357]
gene9353	203	69	720	989	2.661626	1.164321	13.183127	15.925224	3.8898232080123e-08	2.98437956651383	up	--	--	Biological Process: response to stress (GO:0006950);; Cellular Component: integral component of membrane (GO:0016021);;	--	--	--	--	RTA1 like protein	--	S	Function unknown	RTA1 domain protein [Aspergillus flavus NRRL3357]
gene11517	4	0	75	60	0.208953	0	5.324659	3.69283	3.82104254827723e-06	5.52569364477004	up	[S]	Function unknown	Molecular Function: carbohydrate binding (GO:0030246);;	--	--	--	--	D-mannose binding lectin	--	S	Function unknown	conserved hypothetical protein [Aspergillus flavus NRRL3357]
gene547	296	194	0	0	3.145638	2.573756	0	0	4.25196594409448e-14	-Inf	down	[C]	Energy production and conversion	Molecular Function: oxidoreductase activity (GO:0016491);; Biological Process: oxidation-reduction process (GO:0055114);;	--	--	--	--	FAD binding domain;; FAD dependent oxidoreductase;; FAD dependent oxidoreductase;; NAD(P)-binding Rossmann-like domain;; Pyridine nucleotide-disulphide oxidoreductase	--	C	Energy production and conversion	hypothetical protein Ao3042_11684 [Aspergillus oryzae 3.042]
gene9495	1186	687	1935	2622	16.282532	11.829171	35.863132	42.72522	3.5543584722463e-05	1.57808481941491	up	--	--	Cellular Component: nucleus (GO:0005634);; Molecular Function: protein dimerization activity (GO:0046983);;	--	--	--	--	Helix-loop-helix DNA-binding domain	--	L	Replication, recombination and repair	HLH DNA binding domain protein, putative [Aspergillus flavus NRRL3357]
gene3251	20	7	138	278	0.291519	0.113202	2.780802	4.923188	0.00018364584573075	4.25866027949629	up	--	--	--	K04550|0|afv:AFLA_059840|K04550 low-density lipoprotein receptor-related protein 1 (alpha-2-macroglobulin receptor) | (RefSeq) hypothetical protein	--	--	--	--	--	--	--	conserved hypothetical protein [Aspergillus flavus NRRL3357]
gene3736	140	56	383	410	0.985911	0.495147	3.916645	3.502347	0.00168297543065372	2.35063628205252	up	[EH]	Amino acid transport and metabolism;; Coenzyme transport and metabolism	Molecular Function: magnesium ion binding (GO:0000287);; Molecular Function: acetolactate synthase activity (GO:0003984);; Cellular Component: acetolactate synthase complex (GO:0005948);; Biological Process: response to stress (GO:0006950);; Biological Process: isoleucine biosynthetic process (GO:0009097);; Biological Process: valine biosynthetic process (GO:0009099);; Cellular Component: integra…	K01652|0|aor:AOR_1_106124|K01652 acetolactate synthase I/II/III large subunit [EC:2.2.1.6] | (RefSeq) AO090166000076; acetolactate synthase catalytic subunit	Valine, leucine and isoleucine biosynthesis (ko00290);; Butanoate metabolism (ko00650);; C5-Branched dibasic acid metabolism (ko00660);; Pantothenate and CoA biosynthesis (ko00770);; Biosynthesis of antibiotics (ko01130);; 2-Oxocarboxylic acid metabolism (ko01210);; Biosynthesis of amino acids (ko01230)	[EH]	Amino acid transport and metabolism;; Coenzyme transport and metabolism	RTA1 like protein;; Thiamine pyrophosphate enzyme, N-terminal TPP binding domain;; Thiamine pyrophosphate enzyme, C-terminal TPP binding domain;; Thiamine pyrophosphate enzyme, central domain	Acetolactate synthase catalytic subunit, mitochondrial OS=Saccharomyces cerevisiae (strain ATCC 204508 / S288c) OX=559292 GN=ILV2 PE=1 SV=1	E	Amino acid transport and metabolism	hypothetical protein Ao3042_03583 [Aspergillus oryzae 3.042]
gene1679	1631	1344	360	337	17.122169	17.698849	5.090512	4.193868	9.50480246739635e-05	-1.80824986095914	down	--	--	--	--	--	--	--	--	--	--	--	unnamed protein product [Aspergillus oryzae RIB40]
gene9097	6863	4569	1280	1404	104.226753	88.962467	21.931414	25.851126	6.57541360525571e-09	-1.79585502581674	down	[R]	General function prediction only	Molecular Function: nucleic acid binding (GO:0003676);; Cellular Component: extracellular region (GO:0005576);; Cellular Component: cytosol (GO:0005829);; Biological Process: chromatin remodeling (GO:0006338);; Cellular Component: Ino80 complex (GO:0031011);; Molecular Function: metal ion binding (GO:0046872);;	K05275|0|afv:AFLA_069440|K05275 pyridoxine 4-dehydrogenase [EC:1.1.1.65] | (RefSeq) pyridoxal reductase (AKR8), putative	Vitamin B6 metabolism (ko00750)	[C]	Energy production and conversion	Aldo/keto reductase family	Pyridoxal reductase OS=Schizosaccharomyces pombe (strain 972 / ATCC 24843) OX=284812 GN=plr1 PE=1 SV=1	C	Energy production and conversion	pyridoxal reductase (AKR8), putative [Aspergillus flavus NRRL3357]
gene11608	9	2	38	59	0.143866	0.025888	0.848853	1.150829	0.00345100798143677	3.4923231696142	up	--	--	Cellular Component: nucleus (GO:0005634);; Biological Process: nucleosome assembly (GO:0006334);;	K11279|0|afv:AFLA_048050|K11279 nucleosome assembly protein 1-like 1 | (RefSeq) nucleosome assembly protein Nap1, putative	--	[BD]	Chromatin structure and dynamics;; Cell cycle control, cell division, chromosome partitioning	Nucleosome assembly protein (NAP)	Putative nucleosome assembly protein C364.06 OS=Schizosaccharomyces pombe (strain 972 / ATCC 24843) OX=284812 GN=SPCC364.06 PE=1 SV=1	S	Function unknown	nucleosome assembly protein NAP-1 [Aspergillus oryzae 3.042]
gene8629	3	4	309	276	0.025409	0.045895	4.271329	3.344932	7.16086282594615e-14	6.63403268960376	up	--	--	Molecular Function: methyltransferase activity (GO:0008168);; Biological Process: methylation (GO:0032259);;	--	--	--	--	--	Aspirochlorine biosynthesis protein N OS=Aspergillus oryzae (strain ATCC 42149 / RIB 40) OX=510516 GN=aclN PE=4 SV=1	S	Function unknown	methyltransferase, putative [Aspergillus flavus NRRL3357]
gene10530	2076	406	3113	4016	15.926335	3.901831	32.24242	36.568081	0.000686998456008815	1.88932866624475	up	[QV]	Secondary metabolites biosynthesis, transport and catabolism;; Defense mechanisms	Molecular Function: monooxygenase activity (GO:0004497);; Molecular Function: iron ion binding (GO:0005506);; Molecular Function: methyltransferase activity (GO:0008168);; Cellular Component: integral component of membrane (GO:0016021);; Molecular Function: oxidoreductase activity, acting on paired donors, with incorporation or reduction of molecular oxygen (GO:0016705);; Molecular Function: heme…	K05917|0|afv:AFLA_036130|K05917 sterol 14-demethylase [EC:1.14.13.70] | (RefSeq) 14-alpha sterol demethylase Cyp51A	Steroid biosynthesis (ko00100);; Biosynthesis of antibiotics (ko01130)	[Q]	Secondary metabolites biosynthesis, transport and catabolism	Cytochrome P450	Eburicol 14-alpha-demethylase OS=Penicillium italicum OX=40296 GN=CYP51 PE=3 SV=1	Q	Secondary metabolites biosynthesis, transport and catabolism	cytochrome protein [Aspergillus oryzae 3.042]
gene9407	410	199	813	755	5.220114	3.295587	14.023666	11.825995	0.00515882719477154	1.69167344607271	up	--	--	Cellular Component: integral component of membrane (GO:0016021);;	--	--	--	--	--	--	--	--	hypothetical protein Ao3042_09589 [Aspergillus oryzae 3.042]
gene5056	216	194	601	760	2.090916	2.173692	8.073936	8.525859	0.00077979578923241	1.99464687237068	up	--	--	Biological Process: establishment or maintenance of cell polarity (GO:0007163);; Cellular Component: apical plasma membrane (GO:0016324);; Biological Process: membrane raft organization (GO:0031579);;	K07192|1.81777e-149|afv:AFLA_046830|K07192 flotillin | (RefSeq) flotillin domain protein	--	[UZ]	Intracellular trafficking, secretion, and vesicular transport;; Cytoskeleton	SPFH domain / Band 7 family	--	S	Function unknown	flotillin domain protein [Aspergillus flavus NRRL3357]
gene2464	2202	1299	245	413	31.804649	23.522438	4.768485	7.066332	3.82104254827723e-06	-2.1280803121672	down	[E]	Amino acid transport and metabolism	Molecular Function: oxidoreductase activity (GO:0016491);; Biological Process: oxidation-reduction process (GO:0055114);;	--	--	--	--	NAD(P)-binding Rossmann-like domain;; Flavin containing amine oxidoreductase;; FAD dependent oxidoreductase;; FAD dependent oxidoreductase;; Pyridine nucleotide-disulphide oxidoreductase;; FAD binding domain;; HI0933-like protein	Beta-cyclopiazonate dehydrogenase OS=Aspergillus flavus (strain ATCC 200026 / FGSC A1120 / NRRL 3357 / JCM 12722 / SRRC 167) OX=332952 GN=cpaO PE=1 SV=1	O	Posttranslational modification, protein turnover, chaperones	amine oxidase, flavin-containing superfamily [Aspergillus oryzae 3.042]
gene3888	6829	6763	2455	2384	12.500933	15.763487	6.060757	5.283437	0.000230366652817657	-1.22126459753186	down	[Q]	Secondary metabolites biosynthesis, transport and catabolism	Molecular Function: transferase activity (GO:0016740);; Molecular Function: hydrolase activity, acting on ester bonds (GO:0016788);; Molecular Function: phosphopantetheine binding (GO:0031177);; Biological Process: melanin biosynthetic process (GO:0042438);; Biological Process: pigment metabolic process involved in developmental pigmentation (GO:0043324);; Biological Process: naphtho-gamma-pyrone…	K15321|0|afv:AFLA_006170|K15321 naphtho-gamma-pyrone polyketide synthase | (RefSeq) polyketide synthetase PksP	--	[I]	Lipid transport and metabolism	Starter unit:ACP transacylase in aflatoxin biosynthesis;; Beta-ketoacyl synthase, N-terminal domain;; Acyl transferase domain;; Beta-ketoacyl synthase, C-terminal domain;; Phosphopantetheine attachment site;; Thioesterase domain;; Polyketide synthase dehydratase;; Thiolase, N-terminal domain	Conidial yellow pigment biosynthesis polyketide synthase OS=Emericella nidulans (strain FGSC A4 / ATCC 38163 / CBS 112.46 / NRRL 194 / M139) OX=227321 GN=wA PE=1 SV=2	Q	Secondary metabolites biosynthesis, transport and catabolism	Acyl transferase [Aspergillus oryzae]
Aspergillus_oryzae_3.042_newGene_661	1536	1635	199	316	5.634663	7.523429	0.982681	1.373845	1.26153756439158e-07	-2.3833248038166	down	--	--	--	--	--	--	--	--	--	--	--	hypothetical protein AFLA70_84g002551 [Aspergillus flavus AF70]
gene2967	1	1	310	322	3e-06	7e-06	3.758731	3.438336	4.8215760507122e-17	8.56840251395402	up	[G]	Carbohydrate transport and metabolism	Molecular Function: nucleic acid binding (GO:0003676);; Molecular Function: ATP binding (GO:0005524);; Molecular Function: zinc ion binding (GO:0008270);; Cellular Component: integral component of membrane (GO:0016021);; Molecular Function: hydrolase activity, acting on acid anhydrides, in phosphorus-containing anhydrides (GO:0016818);; Biological Process: transmembrane transport (GO:0055085);;	--	--	[R]	General function prediction only	Major Facilitator Superfamily;; Sugar (and other) transporter	Efflux pump FUBT OS=Fusarium oxysporum OX=5507 GN=FUBT PE=1 SV=1	G	Carbohydrate transport and metabolism	MFS multidrug transporter, putative [Aspergillus flavus NRRL3357]
gene6099	13867	9401	2541	4392	218.641739	185.914948	54.0812	82.169853	1.86701004988509e-06	-1.47538199231217	down	--	--	Cellular Component: early endosome (GO:0005769);; Molecular Function: fucose binding (GO:0042806);;	--	--	--	--	Fungal fucose-specific lectin	Fucose-specific lectin OS=Aspergillus oryzae (strain ATCC 42149 / RIB 40) OX=510516 GN=fleA PE=1 SV=1	S	Function unknown	unnamed protein product [Aspergillus oryzae RIB40]
gene3949	2551	1693	337	8	20.196817	16.804592	3.596896	0.072499	4.25196594409448e-14	-3.23048854627745	down	[S]	Function unknown	Cellular Component: integral component of membrane (GO:0016021);; Molecular Function: hydrolase activity (GO:0016787);;	--	--	--	--	Glycoside-hydrolase family GH114	--	S	Function unknown	unnamed protein product [Aspergillus oryzae RIB40]
gene10916	197	117	0	20	2.173045	1.625943	0	0.221824	8.55574558004006e-05	-3.76607911699348	down	--	--	Molecular Function: transferase activity (GO:0016740);;	--	--	--	--	--	--	S	Function unknown	GNAT family acetyltransferase, putative [Aspergillus flavus NRRL3357]
Aspergillus_oryzae_3.042_newGene_2236	131	121	0	0	0.797686	1.065084	0	0	4.54611524766646e-10	-Inf	down	--	--	--	--	--	--	--	--	--	--	--	hypothetical protein OAory_01083250 [Aspergillus oryzae]
Aspergillus_oryzae_3.042_newGene_1805	3652	4024	201	285	78.310799	108.217262	5.800435	7.234737	7.06921656030681e-12	-3.73972480112901	down	--	--	Cellular Component: integral component of membrane (GO:0016021);;	--	--	--	--	--	--	--	--	conserved hypothetical protein [Aspergillus flavus NRRL3357]
Aspergillus_oryzae_3.042_newGene_1102	596	537	1557	2063	10.380865	11.732663	36.622467	42.644917	9.62857062144889e-07	1.93698641308486	up	--	--	--	--	--	--	--	--	--	O	Posttranslational modification, protein turnover, chaperones	AAA family ATPase, putative [Aspergillus flavus NRRL3357]
gene357	5075	4987	1040	1168	23.177935	28.184411	6.401206	6.227786	1.41736287260412e-09	-1.92590549114389	down	[V]	Defense mechanisms	Molecular Function: ATP binding (GO:0005524);; Cellular Component: integral component of membrane (GO:0016021);; Molecular Function: ATPase activity, coupled to transmembrane movement of substances (GO:0042626);; Biological Process: transmembrane transport (GO:0055085);;	--	--	[Q]	Secondary metabolites biosynthesis, transport and catabolism	ABC transporter;; ABC transporter transmembrane region;; RecF/RecN/SMC N terminal domain;; AAA domain, putative AbiEii toxin, Type IV TA system;; P-loop containing region of AAA domain;; AAA domain;; AAA domain;; NB-ARC domain;; CobW/HypB/UreG, nucleotide-binding domain	ABC transporter FUM19 OS=Gibberella moniliformis (strain M3125 / FGSC 7600) OX=334819 GN=FUM19 PE=2 SV=1	V	Defense mechanisms	multidrug resistance-associated protein [Aspergillus oryzae 3.042]
gene11437	253	151	996	988	3.270732	2.460164	17.212875	14.975824	2.26971271205791e-07	2.6042868294882	up	[CR]	Energy production and conversion;; General function prediction only	--	--	--	--	--	Protein of unknown function (DUF2855)	--	S	Function unknown	unnamed protein product [Aspergillus oryzae RIB40]
gene1906	414	403	1003	892	7.516431	9.19774	24.625288	19.259029	0.00653586262632303	1.48819517728371	up	[R]	General function prediction only	Molecular Function: catalytic activity (GO:0003824);; Biological Process: biosynthetic process (GO:0009058);;	--	--	[R]	General function prediction only	Phenazine biosynthesis-like protein	Antisense-enhancing sequence 1 OS=Schizosaccharomyces pombe (strain 972 / ATCC 24843) OX=284812 GN=aes1 PE=3 SV=1	S	Function unknown	putative epimerase, PhzC/PhzF like protein [Aspergillus oryzae 3.042]
gene2543	1090	1218	93	128	6.326925	14.213123	0.802459	0.910294	1.30551581962992e-08	-3.14261154112487	down	--	--	Cellular Component: integral component of membrane (GO:0016021);;	--	--	--	--	--	--	S	Function unknown	integral membrane protein Pth11-like, putative [Aspergillus flavus NRRL3357]
gene2721	63008	61971	25530	23761	171.268296	211.315271	95.30128	76.505359	0.00177736761231494	-1.07094088454892	down	[FH]	Nucleotide transport and metabolism;; Coenzyme transport and metabolism	Molecular Function: nucleobase transmembrane transporter activity (GO:0015205);; Biological Process: nucleobase transport (GO:0015851);; Cellular Component: integral component of membrane (GO:0016021);; Biological Process: transmembrane transport (GO:0055085);;	K03457|0|afv:AFLA_064570|K03457 nucleobase:cation symporter-1, NCS1 family | (RefSeq) uracil permease, putative	--	[FH]	Nucleotide transport and metabolism;; Coenzyme transport and metabolism	Permease for cytosine/purines, uracil, thiamine, allantoin	Transporter aclS OS=Aspergillus oryzae (strain ATCC 42149 / RIB 40) OX=510516 GN=aclS PE=3 SV=1	FH	Nucleotide transport and metabolism;; Coenzyme transport and metabolism	uridine permease/thiamine transporter/allantoin transport [Aspergillus oryzae 3.042]
gene3526	295	312	1064	1275	1.043128	1.977931	5.115868	5.399234	1.7793755922174e-06	2.19920471503574	up	[J]	Translation, ribosomal structure and biogenesis	Molecular Function: nucleotide binding (GO:0000166);; Biological Process: formation of translation preinitiation complex (GO:0001731);; Biological Process: cytoplasmic translation (GO:0002181);; Molecular Function: translation initiation factor activity (GO:0003743);; Cellular Component: cytosol (GO:0005829);; Molecular Function: RNA strand annealing activity (GO:0033592);; Molecular Function: RN…	K03258|0|aor:AOR_1_396134|K03258 translation initiation factor 4B | (RefSeq) AO090102000222; translation initiation factor 4B	RNA transport (ko03013)	[R]	General function prediction only	RNA recognition motif. (a.k.a. RRM, RBD, or RNP domain)	Probable RNA-binding protein sce3 OS=Schizosaccharomyces pombe (strain 972 / ATCC 24843) OX=284812 GN=sce3 PE=1 SV=1	S	Function unknown	unnamed protein product [Aspergillus oryzae RIB40]
gene11569	43358	46147	14947	17501	299.673035	416.431107	140.279716	140.368133	0.00244614498649123	-1.21013033000675	down	--	--	Molecular Function: transferase activity, transferring acyl groups other than amino-acyl groups (GO:0016747);; Molecular Function: intramolecular transferase activity (GO:0016866);; Biological Process: hopanoid biosynthetic process (GO:0019746);;	--	--	--	--	Transferase family	Transcriptional regulator sdnM OS=Sordaria araneosa OX=573841 GN=sdnM PE=4 SV=1	S	Function unknown	LysR family regulatory protein, putative [Aspergillus flavus NRRL3357]
gene7236	1088	1233	275	323	13.344539	23.67865	5.637793	5.816575	0.00136703163506408	-1.7080118985445	down	[P]	Inorganic ion transport and metabolism	Molecular Function: catalase activity (GO:0004096);; Biological Process: response to oxidative stress (GO:0006979);; Molecular Function: heme binding (GO:0020037);; Molecular Function: metal ion binding (GO:0046872);; Biological Process: oxidation-reduction process (GO:0055114);; Biological Process: cellular oxidant detoxification (GO:0098869);;	K03781|0|aor:AOR_1_650154|K03781 catalase [EC:1.11.1.6] | (RefSeq) AO090003000380; catalase	Tryptophan metabolism (ko00380);; Glyoxylate and dicarboxylate metabolism (ko00630);; Biosynthesis of antibiotics (ko01130);; Carbon metabolism (ko01200);; MAPK signaling pathway - yeast (ko04011);; Peroxisome (ko04146)	[P]	Inorganic ion transport and metabolism	Catalase;; Catalase-related immune-responsive	Catalase OS=Schizosaccharomyces pombe (strain 972 / ATCC 24843) OX=284812 GN=cta1 PE=1 SV=1	P	Inorganic ion transport and metabolism	catalase [Aspergillus flavus AF70]
gene6629	37537	31817	7973	9349	431.804993	459.062622	123.793617	127.606087	1.11521639223934e-08	-1.72930646950027	down	[I]	Lipid transport and metabolism	Molecular Function: phosphatidylserine decarboxylase activity (GO:0004609);; Biological Process: phospholipid biosynthetic process (GO:0008654);;	K01613|0|afv:AFLA_004350|K01613 phosphatidylserine decarboxylase [EC:4.1.1.65] | (RefSeq) phosphatidylserine decarboxylase family protein	Glycerophospholipid metabolism (ko00564)	[I]	Lipid transport and metabolism	Phophatidylserine decarboxylase;; Phosphatidylserine decarboxylase	L-tryptophan decarboxylase psiD OS=Psilocybe cubensis OX=181762 GN=psiD PE=1 SV=1	I	Lipid transport and metabolism	phosphatidylserine decarboxylase family protein [Aspergillus oryzae 3.042]
gene10328	3562	1329	5694	7479	56.987465	26.669378	122.975716	141.990723	7.03912323304873e-07	1.75829460367431	up	[E]	Amino acid transport and metabolism	Molecular Function: N-acetyltransferase activity (GO:0008080);; Molecular Function: transaminase activity (GO:0008483);; Molecular Function: lyase activity (GO:0016829);;	--	--	[E]	Amino acid transport and metabolism	Aminotransferase class-V	Hercynylcysteine sulfoxide lyase OS=Schizosaccharomyces pombe (strain 972 / ATCC 24843) OX=284812 GN=egt2 PE=3 SV=1	E	Amino acid transport and metabolism	unnamed protein product [Aspergillus oryzae RIB40]
gene4167	3863	3332	684	1598	35.648151	38.567928	8.520695	17.501047	0.000126127754994646	-1.41809177077586	down	--	--	Molecular Function: RNA polymerase II transcription factor activity, sequence-specific DNA binding (GO:0000981);; Cellular Component: nucleus (GO:0005634);; Biological Process: regulation of transcription from RNA polymerase II promoter (GO:0006357);; Molecular Function: zinc ion binding (GO:0008270);;	--	--	--	--	Fungal specific transcription factor domain;; Fungal Zn(2)-Cys(6) binuclear cluster domain	ustiloxin B cluster transcription factor ustR OS=Aspergillus flavus (strain ATCC 200026 / FGSC A1120 / NRRL 3357 / JCM 12722 / SRRC 167) OX=332952 GN=ustR PE=3 SV=2	S	Function unknown	hypothetical protein Ao3042_04035 [Aspergillus oryzae 3.042]
gene6088	1566	1165	2436	2376	34.919621	32.634131	73.511616	63.035807	0.00766706053033207	1.10886132635799	up	[R]	General function prediction only	--	--	--	--	--	NAD(P)H-binding	--	--	--	unnamed protein product [Aspergillus oryzae RIB40]
gene5599	388	228	866	801	3.005001	2.156824	8.875616	7.13105	0.00226679246987852	1.74919067098424	up	[S]	Function unknown	--	--	--	[S]	Function unknown	Transport and Golgi organisation 2	Uncharacterized protein YGR127W OS=Saccharomyces cerevisiae (strain ATCC 204508 / S288c) OX=559292 GN=YGR127W PE=1 SV=1	S	Function unknown	hypothetical protein Ao3042_05625 [Aspergillus oryzae 3.042]
gene3098	733	1121	13	71	6.136763	11.761141	0.142954	1.217987	0.00183912160115873	-4.30050663378637	down	[C]	Energy production and conversion	Molecular Function: oxidoreductase activity, acting on CH-OH group of donors (GO:0016614);; Molecular Function: flavin adenine dinucleotide binding (GO:0050660);; Biological Process: oxidation-reduction process (GO:0055114);;	--	--	--	--	FAD binding domain	FAD-linked oxidoreductase aurO OS=Gibberella zeae (strain PH-1 / ATCC MYA-4620 / FGSC 9075 / NRRL 31084) OX=229533 GN=aurO PE=1 SV=1	C	Energy production and conversion	unnamed protein product [Aspergillus oryzae RIB40]
gene6990	200	54	1101	1042	2.853644	0.958271	21.229797	17.662701	8.68925887843346e-12	3.4420058066665	up	--	--	--	--	--	--	--	--	--	S	Function unknown	conserved hypothetical protein [Aspergillus flavus NRRL3357]
gene7835	2074	1810	10	11	25.312515	27.710497	0.164372	0.145041	7.54429017707246e-43	-7.2581712552722	down	[R]	General function prediction only	Cellular Component: intracellular (GO:0005622);;	--	--	--	--	Tetratricopeptide repeat;; Tetratricopeptide repeat;; TPR repeat;; Tetratricopeptide repeat;; Tetratricopeptide repeat	--	S	Function unknown	hypothetical protein Ao3042_07949 [Aspergillus oryzae 3.042]
gene9502	2211	2232	98	243	66.792549	84.547623	3.963954	8.68618	5.64998648246484e-17	-3.48032974069603	down	--	--	Cellular Component: extracellular region (GO:0005576);; Biological Process: chitin metabolic process (GO:0006030);; Molecular Function: chitin binding (GO:0008061);; Cellular Component: integral component of membrane (GO:0016021);;	--	--	--	--	Chitin binding Peritrophin-A domain	--	--	--	hypothetical protein Ao3042_09687 [Aspergillus oryzae 3.042]
gene4699	573	668	20	29	3.17164	4.636889	0.144706	0.189864	2.67695881306647e-10	-4.42656340442612	down	[D]	Cell cycle control, cell division, chromosome partitioning	--	--	--	[M]	Cell wall/membrane/envelope biogenesis	Ankyrin repeats (3 copies);; Ankyrin repeats (many copies);; Ankyrin repeat;; Ankyrin repeat;; Ankyrin repeats (many copies)	Palmitoyltransferase akr1 OS=Neurospora crassa (strain ATCC 24698 / 74-OR23-1A / CBS 708.71 / DSM 1257 / FGSC 987) OX=367110 GN=ptr-1 PE=3 SV=2	S	Function unknown	Ankyrin repeat-containing domain-containing protein [Aspergillus oryzae]
gene3074	4863	5214	1698	1665	39.577557	53.229263	18.647196	16.080559	0.00174641055236764	-1.32141742598036	down	[Q]	Secondary metabolites biosynthesis, transport and catabolism	Molecular Function: copper ion binding (GO:0005507);; Molecular Function: primary amine oxidase activity (GO:0008131);; Biological Process: amine metabolic process (GO:0009308);; Molecular Function: quinone binding (GO:0048038);; Biological Process: oxidation-reduction process (GO:0055114);;	K00276|0|afv:AFLA_057610|K00276 primary-amine oxidase [EC:1.4.3.21] | (RefSeq) peroxisomal copper amine oxidase	Glycine, serine and threonine metabolism (ko00260);; Tyrosine metabolism (ko00350);; Phenylalanine metabolism (ko00360);; beta-Alanine metabolism (ko00410)	[Q]	Secondary metabolites biosynthesis, transport and catabolism	Copper amine oxidase, enzyme domain;; Copper amine oxidase, N3 domain;; Copper amine oxidase, N2 domain	Copper amine oxidase 1 OS=Schizosaccharomyces pombe (strain 972 / ATCC 24843) OX=284812 GN=cao1 PE=1 SV=1	Q	Secondary metabolites biosynthesis, transport and catabolism	peroxisomal copper amine oxidase [Aspergillus flavus NRRL3357]
gene172	93	77	4	4	2.153204	2.221446	0.09433	0.10667	0.000175145980898	-4.12760233834381	down	--	--	--	--	--	--	--	--	--	--	--	conserved hypothetical protein [Aspergillus flavus NRRL3357]
gene5582	76	48	497	606	1.691861	1.331635	14.981691	16.066502	6.74366383703887e-08	3.446760660409	up	[O]	Posttranslational modification, protein turnover, chaperones	--	--	--	--	--	Domain of unknown function (DUF1768)	--	--	--	hypothetical protein Ao3042_05606 [Aspergillus oryzae 3.042]
gene2119	2574	1983	6256	4935	18.580471	17.806033	60.963572	42.114663	0.00604352415902878	1.59533969173655	up	[F]	Nucleotide transport and metabolism	Molecular Function: phosphoribosylamine-glycine ligase activity (GO:0004637);; Molecular Function: phosphoribosylformylglycinamidine cyclo-ligase activity (GO:0004641);; Molecular Function: ATP binding (GO:0005524);; Cellular Component: cytosol (GO:0005829);; Biological Process: 'de novo' IMP biosynthetic process (GO:0006189);; Biological Process: purine nucleobase biosynthetic process (GO:000911…	K11788|0|afv:AFLA_055240|K11788 phosphoribosylamine--glycine ligase / phosphoribosylformylglycinamidine cyclo-ligase [EC:6.3.4.13 6.3.3.1] | (RefSeq) bifunctional purine biosynthetic protein Ade1, putative	Purine metabolism (ko00230);; Biosynthesis of antibiotics (ko01130)	[F]	Nucleotide transport and metabolism	Phosphoribosylglycinamide synthetase, ATP-grasp (A) domain;; Phosphoribosylglycinamide synthetase, N domain;; AIR synthase related protein, C-terminal domain;; Phosphoribosylglycinamide synthetase, C domain;; AIR synthase related protein, N-terminal domain;; ATP-grasp domain;; ATP-grasp domain;; Carbamoyl-phosphate synthase L chain, ATP binding domain	Bifunctional purine biosynthetic protein ADE1 OS=Yarrowia lipolytica (strain CLIB 122 / E 150) OX=284591 GN=ADE1 PE=3 SV=1	F	Nucleotide transport and metabolism	bifunctional purine biosynthetic protein Ade1, partial [Aspergillus arachidicola]
gene3688	672	375	102	95	7.329447	5.137285	1.501779	1.225732	0.00328717452071714	-2.09340275296334	down	[Q]	Secondary metabolites biosynthesis, transport and catabolism	Molecular Function: hydrolase activity (GO:0016787);; Molecular Function: protein dimerization activity (GO:0046983);;	--	--	--	--	Alkyl sulfatase dimerisation;; Alkyl sulfatase C-terminal;; Metallo-beta-lactamase superfamily;; Beta-lactamase superfamily domain	Alkyl/aryl-sulfatase BDS1 OS=Saccharomyces cerevisiae (strain ATCC 204508 / S288c) OX=559292 GN=BDS1 PE=1 SV=1	Q	Secondary metabolites biosynthesis, transport and catabolism	alkyl sulfatase [Aspergillus oryzae 3.042]
gene2975	4210	1969	5674	5565	23.737379	13.622113	43.24674	37.055004	0.00256633763092541	1.19038536759547	up	[P]	Inorganic ion transport and metabolism	Molecular Function: anion channel activity (GO:0005253);; Cellular Component: plasma membrane (GO:0005886);; Cellular Component: integral component of membrane (GO:0016021);; Biological Process: anion transmembrane transport (GO:0098656);;	--	--	--	--	Bestrophin, RFP-TM, chloride channel	--	S	Function unknown	putative membrane protein [Aspergillus oryzae 3.042]
gene3839	50	18	146	244	0.947203	0.404362	3.821868	5.644208	0.00116356568025576	2.83965553166776	up	[I]	Lipid transport and metabolism	Molecular Function: iron ion binding (GO:0005506);; Biological Process: fatty acid biosynthetic process (GO:0006633);; Cellular Component: integral component of membrane (GO:0016021);; Molecular Function: oxidoreductase activity (GO:0016491);; Molecular Function: hydrolase activity, acting on carbon-nitrogen (but not peptide) bonds, in linear amidines (GO:0016813);; Biological Process: oxidation-…	--	--	[I]	Lipid transport and metabolism	Fatty acid hydroxylase superfamily	Delta(7)-sterol 5(6)-desaturase OS=Leptosphaeria maculans OX=5022 GN=ERG3 PE=3 SV=1	I	Lipid transport and metabolism	unnamed protein product [Aspergillus oryzae RIB40]
gene6385	2012	785	3805	3434	72.256426	33.217002	171.972667	137.269963	0.00034164932096507	1.71616756000239	up	--	--	Biological Process: translation (GO:0006412);;	--	--	[J]	Translation, ribosomal structure and biogenesis	--	Eukaryotic translation initiation factor 5A-2 OS=Saccharomyces cerevisiae (strain ATCC 204508 / S288c) OX=559292 GN=ANB1 PE=1 SV=3	--	--	unnamed protein product [Aspergillus oryzae RIB40]
gene11250	127	101	357	431	1.926791	1.881552	7.302754	7.718134	0.0059938993666373	2.06496034386618	up	--	--	--	--	--	--	--	--	--	S	Function unknown	hypothetical protein Ao3042_01190 [Aspergillus oryzae 3.042]
gene318	3496	2627	1085	1249	34.544907	32.335662	13.183367	15.483008	0.00547609305869979	-1.10872556239405	down	--	--	--	--	--	--	--	OTT_1508-like deaminase	--	--	--	hypothetical protein Ao3042_11421 [Aspergillus oryzae 3.042]
gene158	771	175	1865	2007	7.992538	2.274238	26.10342	24.697058	2.95130228132478e-09	2.40171242921005	up	[G]	Carbohydrate transport and metabolism	Biological Process: carbohydrate transport (GO:0008643);; Cellular Component: integral component of membrane (GO:0016021);; Molecular Function: substrate-specific transmembrane transporter activity (GO:0022891);; Biological Process: transmembrane transport (GO:0055085);;	--	--	[R]	General function prediction only	Sugar (and other) transporter;; Major Facilitator Superfamily	Sugar transporter STL1 OS=Saccharomyces cerevisiae (strain ATCC 204508 / S288c) OX=559292 GN=STL1 PE=1 SV=2	G	Carbohydrate transport and metabolism	unnamed protein product [Aspergillus oryzae RIB40]
gene10200	1340	641	2186	2250	12.640687	7.570285	33.243774	35.226574	0.00020203439868337	1.48632273335182	up	[O]	Posttranslational modification, protein turnover, chaperones	Molecular Function: translation elongation factor activity (GO:0003746);; Molecular Function: glutathione transferase activity (GO:0004364);; Cellular Component: cytoplasm (GO:0005737);; Biological Process: translational elongation (GO:0006414);; Biological Process: glutathione metabolic process (GO:0006749);;	K00799|1.58574e-178|aor:AOR_1_262034|K00799 glutathione S-transferase [EC:2.5.1.18] | (RefSeq) AO090103000149; glutathione transferase 1	--	[O]	Posttranslational modification, protein turnover, chaperones	Glutathione S-transferase, C-terminal domain;; Glutathione S-transferase, C-terminal domain;; Glutathione S-transferase, N-terminal domain;; Glutathione S-transferase, N-terminal domain;; Glutathione S-transferase, C-terminal domain;; Glutathione S-transferase, N-terminal domain	Glutathione S-transferase-like protein tpcF OS=Neosartorya fumigata (strain ATCC MYA-4609 / Af293 / CBS 101355 / FGSC A1100) OX=330879 GN=tpcF PE=2 SV=1	O	Posttranslational modification, protein turnover, chaperones	unnamed protein product [Aspergillus oryzae RIB40]
Aspergillus_oryzae_3.042_newGene_572	366	445	39	51	14.946738	22.841547	2.114337	2.474603	8.65010471261314e-05	-2.93403559683469	down	--	--	--	--	--	--	--	--	--	S	Function unknown	hypothetical protein AFLA_009740 [Aspergillus flavus NRRL3357]
gene10974	5621	2775	9197	10020	94.197342	53.720731	202.185234	182.724346	1.69810369748451e-06	1.51277233875439	up	--	--	Cellular Component: integral component of membrane (GO:0016021);;	--	--	--	--	Transmembrane amino acid transporter protein	N amino acid transport system protein OS=Neurospora crassa (strain ATCC 24698 / 74-OR23-1A / CBS 708.71 / DSM 1257 / FGSC 987) OX=367110 GN=mtr PE=3 SV=2	--	--	unnamed protein product [Aspergillus oryzae RIB40]
Aspergillus_oryzae_3.042_newGene_2523	1906	1595	279	663	14.47462	15.193869	2.809501	5.771485	0.000294628371577759	-1.65362940094138	down	[S]	Function unknown	--	--	--	--	--	Domain of unknown function (DUF427);; Heterokaryon incompatibility protein (HET)	--	--	--	hypothetical protein AFLA70_515g000611 [Aspergillus flavus AF70]
gene9536	90	98	12	4	2.293012	3.128939	0.392103	0.106577	0.00197322174248817	-3.2466959321085	down	--	--	Biological Process: metabolic process (GO:0008152);; Molecular Function: hydrolase activity (GO:0016787);;	--	--	--	--	alpha/beta hydrolase fold;; Prolyl oligopeptidase family	--	I	Lipid transport and metabolism	unnamed protein product [Aspergillus oryzae RIB40]
gene924	776	154	1356	2266	6.41601	1.532138	15.001517	21.91623	0.00333168740299122	2.3155219572928	up	[QV]	Secondary metabolites biosynthesis, transport and catabolism;; Defense mechanisms	Molecular Function: monooxygenase activity (GO:0004497);; Molecular Function: iron ion binding (GO:0005506);; Cellular Component: integral component of membrane (GO:0016021);; Molecular Function: oxidoreductase activity, acting on paired donors, with incorporation or reduction of molecular oxygen (GO:0016705);; Molecular Function: heme binding (GO:0020037);; Biological Process: oxidation-reductio…	--	--	[Q]	Secondary metabolites biosynthesis, transport and catabolism	Cytochrome P450	Cytochrome P450 monooxygenase atmQ OS=Aspergillus flavus OX=5059 GN=atmQ PE=2 SV=1	Q	Secondary metabolites biosynthesis, transport and catabolism	cytochrome protein [Aspergillus oryzae 3.042]
gene340	168	124	20	3	3.600398	3.336569	0.575939	0.075637	0.000366219089407003	-3.3044000214492	down	--	--	Cellular Component: integral component of membrane (GO:0016021);;	--	--	--	--	Domain of unknown function (DUF3328)	--	--	--	hypothetical protein Ao3042_11445 [Aspergillus oryzae 3.042]
gene11057	3234	1854	3863	5393	22.58105	16.601711	37.884679	45.552924	0.000896587737410338	1.15800029792035	up	--	--	Molecular Function: RNA polymerase II transcription factor activity, sequence-specific DNA binding (GO:0000981);; Cellular Component: nucleus (GO:0005634);; Biological Process: regulation of transcription from RNA polymerase II promoter (GO:0006357);; Molecular Function: zinc ion binding (GO:0008270);;	--	--	--	--	Fungal Zn(2)-Cys(6) binuclear cluster domain;; Fungal specific transcription factor domain	C6 finger domain transcription factor nosA OS=Neosartorya fumigata (strain ATCC MYA-4609 / Af293 / CBS 101355 / FGSC A1100) OX=330879 GN=nosA PE=2 SV=2	--	--	hypothetical protein Ao3042_00944 [Aspergillus oryzae 3.042]
gene3009	30736	23452	8140	11738	118.160962	115.832004	42.215124	53.601149	0.000419201809834363	-1.1762903249814	down	--	--	--	--	--	--	--	--	--	--	--	hypothetical protein Ao3042_02843 [Aspergillus oryzae 3.042]
Aspergillus_oryzae_3.042_newGene_1399	200	82	628	725	2.976182	1.529934	12.620924	12.814689	1.34037204560927e-05	2.59113455285366	up	--	--	--	--	--	--	--	Domain of unknown function (DUF3328)	Oxidase ustYa OS=Aspergillus flavus (strain ATCC 200026 / FGSC A1120 / NRRL 3357 / JCM 12722 / SRRC 167) OX=332952 GN=ustYa PE=1 SV=1	S	Function unknown	Protein of unknown function DUF3328 [Aspergillus oryzae]
gene5210	3573	2859	5713	6053	32.425631	33.327373	56.25514	44.608044	0.000618646534585003	1.15299665445874	up	[J]	Translation, ribosomal structure and biogenesis	Molecular Function: DNA binding (GO:0003677);; Cellular Component: cytosol (GO:0005829);; Biological Process: proteolysis (GO:0006508);; Molecular Function: metal ion binding (GO:0046872);; Molecular Function: metalloaminopeptidase activity (GO:0070006);; Biological Process: protein initiator methionine removal (GO:0070084);;	K01265|0|aor:AOR_1_414094|K01265 methionyl aminopeptidase [EC:3.4.11.18] | (RefSeq) AO090120000238; methionine aminopeptidase 2	--	[R]	General function prediction only	Metallopeptidase family M24	Methionine aminopeptidase 2 OS=Aspergillus oryzae (strain ATCC 42149 / RIB 40) OX=510516 GN=AO090120000238 PE=3 SV=1	J	Translation, ribosomal structure and biogenesis	unnamed protein product [Aspergillus oryzae RIB40]
gene6702	18476	14239	5492	6041	87.991425	85.018192	35.695841	34.716526	0.000159128829906674	-1.22128012783925	down	--	--	--	--	--	--	--	Leucine Rich repeats (2 copies);; Leucine rich repeat	Uncharacterized leucine-rich repeat-containing protein C926.06c OS=Schizosaccharomyces pombe (strain 972 / ATCC 24843) OX=284812 GN=SPAC926.06c PE=1 SV=1	S	Function unknown	Leucine Rich Repeat domain protein [Aspergillus flavus AF70]
gene2059	2642	1398	3486	3447	28.443086	18.788161	51.076503	43.734939	0.00462145861659219	1.09684024391427	up	[QV]	Secondary metabolites biosynthesis, transport and catabolism;; Defense mechanisms	Molecular Function: monooxygenase activity (GO:0004497);; Molecular Function: iron ion binding (GO:0005506);; Cellular Component: integral component of membrane (GO:0016021);; Molecular Function: oxidoreductase activity, acting on paired donors, with incorporation or reduction of molecular oxygen (GO:0016705);; Molecular Function: heme binding (GO:0020037);; Biological Process: oxidation-reductio…	--	--	[QI]	Secondary metabolites biosynthesis, transport and catabolism;; Lipid transport and metabolism	Cytochrome P450	Cytochrome P450 52A3-A OS=Candida maltosa OX=5479 GN=CYP52A3-A PE=1 SV=3	Q	Secondary metabolites biosynthesis, transport and catabolism	hypothetical protein Ao3042_01880 [Aspergillus oryzae 3.042]
gene219	581	673	4120	4526	9.754818	14.252233	94.714049	91.892467	6.44963459935977e-22	3.03554894909285	up	--	--	Molecular Function: O-methyltransferase activity (GO:0008171);; Biological Process: methylation (GO:0032259);;	--	--	[R]	General function prediction only	O-methyltransferase	O-methyltransferase lepI OS=Aspergillus flavus (strain ATCC 200026 / FGSC A1120 / NRRL 3357 / JCM 12722 / SRRC 167) OX=332952 GN=lepI PE=3 SV=1	--	--	O-methyltransferase B [Aspergillus oryzae 3.042]
gene410	3375	695	5823	8640	59.21114	15.27914	137.905975	179.873672	0.00022957048232606	2.18712686643285	up	--	--	Cellular Component: membrane (GO:0016020);;	--	--	--	--	--	--	S	Function unknown	unnamed protein product [Aspergillus oryzae RIB40]
gene11262	5	44	263	259	0.05903	0.69598	4.514771	3.900145	2.45305177789965e-06	3.55714142774079	up	[P]	Inorganic ion transport and metabolism	Molecular Function: N,N-dimethylaniline monooxygenase activity (GO:0004499);; Cellular Component: integral component of membrane (GO:0016021);; Molecular Function: flavin adenine dinucleotide binding (GO:0050660);; Molecular Function: NADP binding (GO:0050661);; Biological Process: oxidation-reduction process (GO:0055114);;	--	--	[Q]	Secondary metabolites biosynthesis, transport and catabolism	Flavin-binding monooxygenase-like;; Pyridine nucleotide-disulphide oxidoreductase;; NAD(P)-binding Rossmann-like domain;; L-lysine 6-monooxygenase (NADPH-requiring);; Pyridine nucleotide-disulphide oxidoreductase;; FAD-NAD(P)-binding	Dual-functional monooxygenase/methyltransferase psoF OS=Neosartorya fumigata (strain ATCC MYA-4609 / Af293 / CBS 101355 / FGSC A1100) OX=330879 GN=psoF PE=1 SV=1	P	Inorganic ion transport and metabolism	steroid monooxygenase, putative [Aspergillus flavus NRRL3357]
gene8835	1384	1052	1891	2596	12.392514	11.801727	22.888491	27.613175	0.00494155954375198	1.15442635234211	up	[G]	Carbohydrate transport and metabolism	Cellular Component: integral component of membrane (GO:0016021);; Molecular Function: substrate-specific transmembrane transporter activity (GO:0022891);; Biological Process: transmembrane transport (GO:0055085);;	--	--	[R]	General function prediction only	Sugar (and other) transporter;; Major Facilitator Superfamily	Myo-inositol transporter 1 OS=Schizosaccharomyces pombe (strain 972 / ATCC 24843) OX=284812 GN=itr1 PE=3 SV=1	G	Carbohydrate transport and metabolism	permease of the major facilitator superfamily [Aspergillus oryzae 3.042]
gene156	96	44	538	478	2.328895	1.323535	17.646544	13.784792	1.29412771444627e-06	3.19302848412442	up	[G]	Carbohydrate transport and metabolism	Molecular Function: lyase activity (GO:0016829);;	--	--	--	--	Alginate lyase	--	S	Function unknown	hypothetical protein Ao3042_08094 [Aspergillus oryzae 3.042]
gene267	7812	5905	11375	17793	125.514394	118.982797	246.942235	339.424732	0.00168297543065372	1.35580307493619	up	[IQR]	Lipid transport and metabolism;; Secondary metabolites biosynthesis, transport and catabolism;; General function prediction only	Molecular Function: oxidoreductase activity (GO:0016491);; Biological Process: oxidation-reduction process (GO:0055114);;	--	--	[R]	General function prediction only	Enoyl-(Acyl carrier protein) reductase;; short chain dehydrogenase;; KR domain	Uncharacterized oxidoreductase C4H3.08 OS=Schizosaccharomyces pombe (strain 972 / ATCC 24843) OX=284812 GN=SPAC4H3.08 PE=3 SV=1	S	Function unknown	oxidoreductase, short-chain dehydrogenase/reductase family [Aspergillus flavus NRRL3357]
gene11566	18469	23930	2519	3703	330.217022	536.669903	60.78928	78.5578	0.00322025891456314	-2.54157756521781	down	--	--	Cellular Component: integral component of membrane (GO:0016021);;	--	--	--	--	Domain of unknown function (DUF3328)	Cyclochlorotine biosynthesis protein O OS=Talaromyces islandicus OX=28573 GN=cctO PE=3 SV=1	S	Function unknown	hypothetical protein Ao3042_11350 [Aspergillus oryzae 3.042]
gene2276	62	32	418	552	0.154813	0.09909	1.427512	1.658639	4.61694794593238e-08	3.67267109989088	up	[Q]	Secondary metabolites biosynthesis, transport and catabolism	Molecular Function: oxidoreductase activity (GO:0016491);; Molecular Function: transferase activity (GO:0016740);; Molecular Function: phosphopantetheine binding (GO:0031177);; Biological Process: oxidation-reduction process (GO:0055114);;	--	--	[I]	Lipid transport and metabolism	Beta-ketoacyl synthase, N-terminal domain;; KR domain;; Polyketide synthase dehydratase;; Acyl transferase domain;; Beta-ketoacyl synthase, C-terminal domain;; Zinc-binding dehydrogenase;; Zinc-binding dehydrogenase;; Ketoacyl-synthetase C-terminal extension;; short chain dehydrogenase;; Phosphopantetheine attachment site	Asperfuranone polyketide synthase afoG OS=Emericella nidulans (strain FGSC A4 / ATCC 38163 / CBS 112.46 / NRRL 194 / M139) OX=227321 GN=afoG PE=1 SV=1	Q	Secondary metabolites biosynthesis, transport and catabolism	polyketide synthase module [Aspergillus oryzae 3.042]
gene3282	2	6	91	66	0.027079	0.11002	2.274659	1.451259	1.75804939734611e-05	4.49798170222029	up	--	--	Cellular Component: integral component of membrane (GO:0016021);;	--	--	--	--	Transmembrane amino acid transporter protein	N amino acid transport system protein OS=Neurospora crassa (strain ATCC 24698 / 74-OR23-1A / CBS 708.71 / DSM 1257 / FGSC 987) OX=367110 GN=mtr PE=3 SV=2	U	Intracellular trafficking, secretion, and vesicular transport	unnamed protein product [Aspergillus oryzae RIB40]
Aspergillus_oryzae_3.042_newGene_2263	228	13	1670	2758	4.936361	0.345859	48.904877	70.977097	2.73476993342405e-11	4.59371730085785	up	--	--	--	--	--	--	--	--	--	--	--	hypothetical protein AFLA_003960 [Aspergillus flavus NRRL3357]
gene9921	6303	5851	2129	1763	254.551111	299.832531	116.589872	84.120219	2.13495586645228e-05	-1.36113075973821	down	[O]	Posttranslational modification, protein turnover, chaperones	Cellular Component: cell (GO:0005623);; Biological Process: glycerol ether metabolic process (GO:0006662);; Molecular Function: protein disulfide oxidoreductase activity (GO:0015035);; Biological Process: cell redox homeostasis (GO:0045454);; Biological Process: oxidation-reduction process (GO:0055114);;	--	--	[O]	Posttranslational modification, protein turnover, chaperones	Thioredoxin	--	--	--	hypothetical protein Ao3042_10123 [Aspergillus oryzae 3.042]
gene5248	8390	6787	78365	139937	69.755585	70.76931	879.515808	1380.665405	2.48750302731554e-07	4.10207707901119	up	[I]	Lipid transport and metabolism	Molecular Function: diphosphomevalonate decarboxylase activity (GO:0004163);; Molecular Function: ATP binding (GO:0005524);; Cellular Component: cytosol (GO:0005829);; Biological Process: isopentenyl diphosphate biosynthetic process, mevalonate pathway (GO:0019287);;	K01597|0|afv:AFLA_112720|K01597 diphosphomevalonate decarboxylase [EC:4.1.1.33] | (RefSeq) diphosphomevalonate decarboxylase	Terpenoid backbone biosynthesis (ko00900);; Biosynthesis of antibiotics (ko01130)	[I]	Lipid transport and metabolism	GHMP kinases N terminal domain	Diphosphomevalonate decarboxylase OS=Schizosaccharomyces pombe (strain 972 / ATCC 24843) OX=284812 GN=mvd1 PE=3 SV=1	I	Lipid transport and metabolism	diphosphomevalonate decarboxylase [Aspergillus flavus NRRL3357]
gene2075	24	22	250	328	0.301973	0.339719	4.240976	4.896431	3.46285968111942e-07	3.9115894486304	up	[QV]	Secondary metabolites biosynthesis, transport and catabolism;; Defense mechanisms	Molecular Function: monooxygenase activity (GO:0004497);; Molecular Function: iron ion binding (GO:0005506);; Biological Process: steroid metabolic process (GO:0008202);; Cellular Component: integral component of membrane (GO:0016021);; Molecular Function: oxidoreductase activity, acting on paired donors, with incorporation or reduction of molecular oxygen (GO:0016705);; Molecular Function: heme …	--	--	[QI]	Secondary metabolites biosynthesis, transport and catabolism;; Lipid transport and metabolism	Cytochrome P450	Cytochrome P450 monooygenase 1 OS=Gibberella fujikuroi (strain CBS 195.34 / IMI 58289 / NRRL A-6831) OX=1279085 GN=P450-1 PE=1 SV=1	Q	Secondary metabolites biosynthesis, transport and catabolism	unnamed protein product [Aspergillus oryzae RIB40]
gene11053	743	925	3703	3650	7.194971	15.239287	65.65229	56.880978	7.78557136676756e-14	2.38986960377734	up	--	--	Molecular Function: ATP binding (GO:0005524);; Cellular Component: nucleus (GO:0005634);; Cellular Component: mitochondrion (GO:0005739);; Cellular Component: integral component of membrane (GO:0016021);;	--	--	[S]	Function unknown	Protein of unknown function (DUF1640)	Protein FMP32, mitochondrial OS=Saccharomyces cerevisiae (strain ATCC 204508 / S288c) OX=559292 GN=FMP32 PE=1 SV=1	S	Function unknown	mitochondrial protein FMP32, putative [Aspergillus flavus NRRL3357]
gene9512	422	569	1320	1563	13.518198	22.171072	56.947745	58.285837	3.06837116546129e-05	1.7750107357786	up	--	--	--	--	--	--	--	--	--	--	--	hypothetical protein Ao3042_09697 [Aspergillus oryzae 3.042]
gene8250	392	416	65	59	9.897886	13.172681	2.211086	1.760399	0.00140966422238256	-2.43758105173483	down	--	--	Molecular Function: lyase activity (GO:0016829);;	--	--	--	--	Polysaccharide lyase	--	--	--	unnamed protein product [Aspergillus oryzae RIB40]
gene11451	22455	18828	4648	6336	231.940031	243.765327	64.906668	77.593367	8.13915961185156e-08	-1.64454547796361	down	--	--	--	--	--	[S]	Function unknown	NIPSNAP	--	S	Function unknown	NIPSNAP1 protein [Aspergillus oryzae 3.042]
gene1284	3134	1287	3793	5078	65.607952	34.319393	106.978072	125.956526	0.00227192329632309	1.32611564438877	up	--	--	--	--	--	--	--	--	--	--	--	hypothetical protein Ao3042_00474 [Aspergillus oryzae 3.042]
Aspergillus_oryzae_3.042_newGene_1852	19	54	204	235	0.300725	1.107192	4.51637	4.58077	0.000546375788077463	2.7722652489457	up	[C]	Energy production and conversion	--	--	--	--	--	GPR1/FUN34/yaaH family	Protein alcS OS=Neosartorya fumigata (strain ATCC MYA-4609 / Af293 / CBS 101355 / FGSC A1100) OX=330879 GN=alcS PE=3 SV=1	S	Function unknown	hypothetical protein OAory_01078780 [Aspergillus oryzae]
gene5585	1229	767	1990	2233	13.976247	10.9421	30.548044	30.134367	0.000676972382374185	1.37990955265494	up	--	--	Cellular Component: integral component of membrane (GO:0016021);;	--	--	--	--	--	Satratoxin biosynthesis SC1 cluster protein 4 OS=Stachybotrys chartarum (strain CBS 109288 / IBT 7711) OX=1280523 GN=SAT4 PE=3 SV=1	S	Function unknown	hypothetical protein Ao3042_05610 [Aspergillus oryzae 3.042]
gene4240	83	98	0	12	1.490992	2.222126	0	0.257202	0.000664014394629995	-3.76341242615017	down	--	--	--	--	--	--	--	Metallo-beta-lactamase superfamily	Cytochrome P450 monooxygenase andK OS=Emericella variicolor OX=1549217 GN=andK PE=1 SV=1	S	Function unknown	hypothetical protein Ao3042_04114 [Aspergillus oryzae 3.042]
gene7640	9353	19004	427234	543448	125.747261	320.482117	7754.208496	8670.884766	6.92929461334364e-75	5.29789124665379	up	[V]	Defense mechanisms	Cellular Component: intracellular (GO:0005622);;	--	--	--	--	Beta-lactamase	Acyltransferase mlcH OS=Penicillium citrinum OX=5077 GN=mlcH PE=1 SV=1	V	Defense mechanisms	beta-lactamase class C and other penicillin binding protein [Aspergillus oryzae 3.042]
gene8511	2490	2509	664	1143	32.474643	40.90203	11.468365	17.597825	0.00457937660521788	-1.22843248836027	down	--	--	Cellular Component: integral component of membrane (GO:0016021);;	--	--	--	--	--	--	--	--	unnamed protein product [Aspergillus oryzae RIB40]
gene358	5061	5195	882	1008	90.039288	115.12511	21.282547	20.017193	8.24291664528394e-10	-2.18219430167427	down	[R]	General function prediction only	--	--	--	--	--	NmrA-like family;; NAD(P)H-binding	--	S	Function unknown	isoflavone reductase family protein [Aspergillus oryzae 3.042]
gene4399	1783	2308	97	146	37.677216	61.174088	2.758967	3.650697	1.6066351313355e-05	-3.8474777707046	down	[G]	Carbohydrate transport and metabolism	--	--	--	--	--	GlcNAc-PI de-N-acetylase	--	S	Function unknown	hypothetical protein Ao3042_04277 [Aspergillus oryzae 3.042]
gene8552	3656	3727	988	989	46.828244	60.375786	17.077331	14.163692	1.93199242364037e-06	-1.63601125139554	down	[S]	Function unknown	--	--	--	--	--	Uncharacterized alpha/beta hydrolase domain (DUF2235)	Uncharacterized protein YEL023C OS=Saccharomyces cerevisiae (strain ATCC 204508 / S288c) OX=559292 GN=YEL023C PE=1 SV=1	S	Function unknown	unnamed protein product [Aspergillus oryzae RIB40]
gene159	38	7	288	498	0.624379	0.129563	1.663501	2.616836	1.22122497547131e-08	4.48249144183978	up	--	--	Cellular Component: integral component of membrane (GO:0016021);;	--	--	--	--	Transmembrane amino acid transporter protein	N amino acid transport system protein OS=Neurospora crassa (strain ATCC 24698 / 74-OR23-1A / CBS 708.71 / DSM 1257 / FGSC 987) OX=367110 GN=mtr PE=3 SV=2	--	--	unnamed protein product [Aspergillus oryzae RIB40]
gene4611	169	226	891	705	0.798438	1.380624	6.306983	4.520864	0.000164795680197971	2.26926952372026	up	[G]	Carbohydrate transport and metabolism	Cellular Component: extracellular region (GO:0005576);; Molecular Function: cellulase activity (GO:0008810);; Biological Process: cellulose catabolic process (GO:0030245);; Biological Process: xyloglucan catabolic process (GO:2000899);;	K01179|0|aor:AOR_1_2698174|K01179 endoglucanase [EC:3.2.1.4] | (RefSeq) AO090005001553; endo-beta-1,4-glucanase B	Starch and sucrose metabolism (ko00500)	--	--	Cellulase (glycosyl hydrolase family 5)	Probable endo-beta-1,4-glucanase B OS=Aspergillus oryzae (strain ATCC 42149 / RIB 40) OX=510516 GN=eglB PE=3 SV=1	G	Carbohydrate transport and metabolism	unnamed protein product [Aspergillus oryzae RIB40]
gene9202	278	329	1306	1321	2.042399	2.159569	9.340582	9.804373	7.88683993383012e-08	2.36605009813881	up	--	--	--	--	--	[R]	General function prediction only	CHORD;; CS domain	--	S	Function unknown	unnamed protein product [Aspergillus oryzae RIB40]
gene5815	4186	2992	845	1188	42.998363	38.54192	11.711334	14.477201	1.00652145374281e-05	-1.54298961650784	down	[R]	General function prediction only	--	--	--	--	--	Tetratricopeptide repeat;; Tetratricopeptide repeat;; Tetratricopeptide repeat;; Tetratricopeptide repeat;; Tetratricopeptide repeat;; Tetratricopeptide repeat;; TPR repeat;; Tetratricopeptide repeat;; Tetratricopeptide repeat	--	S	Function unknown	lipase class 3 [Aspergillus oryzae]
gene3889	970	1133	126	150	9.82094	14.384126	1.711927	1.795894	1.46463533529927e-05	-2.68426446209529	down	[P]	Inorganic ion transport and metabolism	Molecular Function: copper ion binding (GO:0005507);; Molecular Function: oxidoreductase activity (GO:0016491);; Biological Process: oxidation-reduction process (GO:0055114);;	--	--	[Q]	Secondary metabolites biosynthesis, transport and catabolism	Multicopper oxidase;; Multicopper oxidase;; Multicopper oxidase	Multicopper oxidase GIP1 OS=Gibberella zeae (strain PH-1 / ATCC MYA-4620 / FGSC 9075 / NRRL 31084) OX=229533 GN=GIP1 PE=1 SV=1	Q	Secondary metabolites biosynthesis, transport and catabolism	unnamed protein product [Aspergillus oryzae RIB40]
Aspergillus_oryzae_3.042_newGene_1494	2548	1677	201	251	34.545527	28.264438	3.653185	3.956381	6.39422964009975e-13	-2.93524043398753	down	--	--	--	--	--	--	--	Domain of unknown function (DUF3328)	--	S	Function unknown	Protein of unknown function DUF3328 [Aspergillus oryzae]
gene9369	551	187	1162	945	6.799582	2.886051	19.363565	13.84064	0.00725466981198735	1.87211447903785	up	--	--	Cellular Component: integral component of membrane (GO:0016021);;	--	--	[E]	Amino acid transport and metabolism	Transmembrane amino acid transporter protein	N amino acid transport system protein OS=Neurospora crassa (strain ATCC 24698 / 74-OR23-1A / CBS 708.71 / DSM 1257 / FGSC 987) OX=367110 GN=mtr PE=3 SV=2	E	Amino acid transport and metabolism	hypothetical protein Ao3042_09549 [Aspergillus oryzae 3.042]
gene6810	18	2	289	182	0.178412	0.028564	4.104643	2.257724	0.000116239543835195	4.98182338511948	up	[G]	Carbohydrate transport and metabolism	Molecular Function: mannan endo-1,6-alpha-mannosidase activity (GO:0008496);; Cellular Component: integral component of membrane (GO:0016021);; Biological Process: carbohydrate catabolic process (GO:0016052);;	K08257|0|afv:AFLA_138240|K08257 mannan endo-1,6-alpha-mannosidase [EC:3.2.1.101] | (RefSeq) mannan endo-1,6-alpha-mannosidase DCW1 precursor, putative	--	--	--	Glycosyl hydrolase family 76	Mannan endo-1,6-alpha-mannosidase DCW1 OS=Candida glabrata (strain ATCC 2001 / CBS 138 / JCM 3761 / NBRC 0622 / NRRL Y-65) OX=284593 GN=DCW1 PE=3 SV=1	G	Carbohydrate transport and metabolism	hypothetical protein Ao3042_06876 [Aspergillus oryzae 3.042]
Aspergillus_oryzae_3.042_newGene_441	524	421	15	1	2.311399	2.226923	0.081479	0.002632	5.92736171256412e-13	-5.51650494903899	down	[T]	Signal transduction mechanisms	--	K11314|0|aor:AOR_1_972054|K11314 transcriptional adapter 2-alpha | (RefSeq) SAGA complex subunit (Ada2)	--	[B]	Chromatin structure and dynamics	Zinc finger, ZZ type;; SWIRM domain;; Myb-like DNA-binding domain;; Protein kinase domain;; Protein tyrosine kinase	Transcriptional adapter 2 OS=Saccharomyces cerevisiae (strain ATCC 204508 / S288c) OX=559292 GN=ADA2 PE=1 SV=1	B	Chromatin structure and dynamics	SAGA complex subunit (Ada2) [Aspergillus flavus AF70]
gene2098	54	48	235	351	1.735302	1.938582	10.231416	13.417544	0.000286873519440876	2.77879683333369	up	--	--	Cellular Component: integral component of membrane (GO:0016021);;	--	--	--	--	Domain of unknown function (DUF4646)	--	S	Function unknown	conserved hypothetical protein [Aspergillus flavus NRRL3357]
gene9824	680	666	79	105	15.946185	18.909899	2.72094	2.960996	3.6532483410656e-05	-2.61667038784675	down	--	--	--	--	--	--	--	Ser-Thr-rich glycosyl-phosphatidyl-inositol-anchored membrane family	--	--	--	extracellular matrix protein, putative [Aspergillus flavus NRRL3357]
gene4099	311	71	556	772	5.380636	1.521991	12.970703	15.836766	0.000583646416295696	2.15339947300932	up	--	--	--	--	--	--	--	--	--	S	Function unknown	conserved hypothetical protein [Aspergillus flavus NRRL3357]
gene221	92	100	642	625	1.011665	1.414287	9.618586	8.637885	4.95963879642833e-07	2.98331941510989	up	[CR]	Energy production and conversion;; General function prediction only	Molecular Function: zinc ion binding (GO:0008270);; Molecular Function: oxidoreductase activity (GO:0016491);; Biological Process: oxidation-reduction process (GO:0055114);;	K15385|0|aor:AOR_1_492164|K15385 aspyridone synthetase trans-acting enoyl reductase | (RefSeq) AO090001000287; alcohol dehydrogenase	--	[CR]	Energy production and conversion;; General function prediction only	Alcohol dehydrogenase GroES-like domain	Trans-enoyl reductase lepG OS=Aspergillus flavus (strain ATCC 200026 / FGSC A1120 / NRRL 3357 / JCM 12722 / SRRC 167) OX=332952 GN=lepG PE=3 SV=1	C	Energy production and conversion	unnamed protein product [Aspergillus oryzae RIB40]
gene1924	1234	335	2228	2070	7.871626	3.620594	19.482293	15.353046	0.00116356568025576	1.81968292205843	up	--	--	Biological Process: alkaloid metabolic process (GO:0009820);; Molecular Function: tryptophan dimethylallyltransferase activity (GO:0050364);;	--	--	--	--	Tryptophan dimethylallyltransferase	4-O-dimethylallyl-L-tyrosine synthase OS=Leptosphaeria maculans OX=5022 GN=sirD PE=1 SV=1	S	Function unknown	dimethylallyl tryptophan synthase [Aspergillus oryzae 3.042]
gene1828	53	33	230	240	0.554305	0.424482	3.259951	2.990717	0.000906977665364417	2.7527570228796	up	[C]	Energy production and conversion	--	--	--	--	--	short chain dehydrogenase	--	S	Function unknown	short-chain dehydrogenase, putative [Aspergillus oryzae 3.042]
gene9265	25	20	317	289	0.338304	0.344797	2.169293	1.664465	1.29086473285335e-07	4.04041869328707	up	[G]	Carbohydrate transport and metabolism	Molecular Function: hydrolase activity (GO:0016787);;	--	--	--	--	Glycosyl hydrolase family 76	Putative mannan endo-1,6-alpha-mannosidase C1198.07c OS=Schizosaccharomyces pombe (strain 972 / ATCC 24843) OX=284812 GN=SPBC1198.07c PE=3 SV=2	G	Carbohydrate transport and metabolism	unnamed protein product [Aspergillus oryzae RIB40]
gene931	792	407	3063	3377	6.839213	3.77852	54.469703	46.907334	1.35490454318447e-15	2.7398072417628	up	--	--	--	--	--	--	--	NmrA-like family;; NAD(P)H-binding;; NAD dependent epimerase/dehydratase family	Oxidoreductase swnN OS=Metarhizium robertsii (strain ARSEF 23 / ATCC MYA-3075) OX=655844 GN=swnN PE=3 SV=1	--	--	unnamed protein product [Aspergillus oryzae RIB40]
gene8000	28	11	115	129	0.360742	0.162627	1.993147	1.96727	0.00221281141470668	2.97845177539168	up	--	--	--	--	--	--	--	--	--	--	--	hypothetical protein Ao3042_08148 [Aspergillus oryzae 3.042]
gene1490	1231	1294	115	136	25.532465	33.662449	3.209842	3.330458	4.49484879919136e-10	-3.07630377574951	down	--	--	Cellular Component: integral component of membrane (GO:0016021);;	--	--	--	--	--	--	--	--	lysine-rich arabinogalactan protein [Aspergillus flavus AF70]
gene11397	11335	8808	23018	32040	66.757054	66.092055	173.682922	214.349724	1.07340370823505e-08	1.72141514873157	up	--	--	Molecular Function: carnitine O-acetyltransferase activity (GO:0004092);; Biological Process: acetate catabolic process (GO:0045733);;	K00624|0|aor:AOR_1_508164|K00624 carnitine O-acetyltransferase [EC:2.3.1.7] | (RefSeq) AO090001000295; carnitine acetyl transferase	Peroxisome (ko04146)	[I]	Lipid transport and metabolism	Choline/Carnitine o-acyltransferase	Putative mitochondrial carnitine O-acetyltransferase OS=Saccharomyces cerevisiae (strain ATCC 204508 / S288c) OX=559292 GN=YAT1 PE=1 SV=2	S	Function unknown	carnitine O-acyltransferase CPT2/YAT1 [Aspergillus oryzae 100-8]
gene2318	21799	21960	6230	6729	259.620514	328.041595	100.14595	95.100327	1.73235782021519e-06	-1.49351851053696	down	--	--	--	--	--	--	--	Heterokaryon incompatibility protein (HET)	--	S	Function unknown	unnamed protein product [Aspergillus oryzae RIB40]
gene1975	10	11	132	81	0.129256	0.172765	2.347506	1.255701	0.00525368152355011	3.62451619777793	up	[A]	RNA processing and modification	Molecular Function: RNA-3'-phosphate cyclase activity (GO:0003963);; Biological Process: RNA processing (GO:0006396);;	K01974|0|afv:AFLA_061340|K01974 RNA 3'-terminal phosphate cyclase (ATP) [EC:6.5.1.4] | (RefSeq) RNA 3'-terminal phosphate cyclase, putative	--	[A]	RNA processing and modification	RNA 3'-terminal phosphate cyclase	--	A	RNA processing and modification	RNA 3&apos;-terminal phosphate cyclase, putative [Aspergillus flavus NRRL3357]
gene400	2803	958	6745	8607	31.071805	13.405664	103.420349	117.144084	8.94756195049801e-15	2.36536664721035	up	[J]	Translation, ribosomal structure and biogenesis	Molecular Function: N-acetyltransferase activity (GO:0008080);; Biological Process: metabolic process (GO:0008152);;	--	--	--	--	Acetyltransferase (GNAT) family;; Acetyltransferase (GNAT) domain;; Acetyltransferase (GNAT) domain	--	S	Function unknown	hypothetical protein Ao3042_11511 [Aspergillus oryzae 3.042]
gene10221	158	70	453	435	1.377232	0.751822	5.353984	4.514278	0.00150039176346406	2.29381021589641	up	--	--	Cellular Component: integral component of membrane (GO:0016021);;	--	--	--	--	--	--	--	--	conserved hypothetical protein [Aspergillus flavus NRRL3357]
gene1197	1024	452	1862	1699	11.57103	6.367038	28.06683	22.814307	0.000206173368758768	1.60563750681959	up	[G]	Carbohydrate transport and metabolism	Molecular Function: mannan endo-1,6-alpha-mannosidase activity (GO:0008496);; Cellular Component: integral component of membrane (GO:0016021);; Biological Process: carbohydrate catabolic process (GO:0016052);;	K08257|0|aor:AOR_1_162024|K08257 mannan endo-1,6-alpha-mannosidase [EC:3.2.1.101] | (RefSeq) AO090010000096; endo mannanase, GH76 family	--	--	--	Glycosyl hydrolase family 76	Mannan endo-1,6-alpha-mannosidase DCW1 OS=Saccharomyces cerevisiae (strain ATCC 204508 / S288c) OX=559292 GN=DCW1 PE=1 SV=1	--	--	glycoside hydrolase family 76 [Aspergillus oryzae]
gene2258	3	13	80	175	0.04863	0.30365	2.02116	3.897937	0.00190734969069944	4.12610236271146	up	[H]	Coenzyme transport and metabolism	--	--	--	--	--	Competence-damaged protein	--	S	Function unknown	uncharacterized protein Ao3042_02087 [Aspergillus oryzae 3.042]
gene2471	3972	2776	622	577	34.464333	30.8594	8.156885	6.508405	1.93700857922646e-10	-2.19350991298415	down	--	--	--	--	--	--	--	--	--	S	Function unknown	hypothetical protein Ao3042_02270 [Aspergillus oryzae 3.042]
gene8522	18	573	1226	1393	0.30535	12.66446	29.178293	29.139242	0.000125244221633462	2.26360391764252	up	[R]	General function prediction only	Molecular Function: iron ion binding (GO:0005506);; Molecular Function: oxidoreductase activity, acting on paired donors, with incorporation or reduction of molecular oxygen (GO:0016705);; Molecular Function: L-ascorbic acid binding (GO:0031418);; Biological Process: oxidation-reduction process (GO:0055114);;	--	--	--	--	2OG-Fe(II) oxygenase superfamily	--	S	Function unknown	hypothetical protein Ao3042_09211 [Aspergillus oryzae 3.042]
gene3261	183	42	608	661	2.084393	0.587446	9.447708	9.02421	3.38098715548107e-06	2.86315592825647	up	[C]	Energy production and conversion	Molecular Function: oxidoreductase activity, acting on CH-OH group of donors (GO:0016614);; Molecular Function: flavin adenine dinucleotide binding (GO:0050660);; Biological Process: oxidation-reduction process (GO:0055114);;	--	--	[C]	Energy production and conversion	FAD binding domain;; Berberine and berberine like	Bifunctional solanapyrone synthase OS=Alternaria solani OX=48100 GN=sol5 PE=1 SV=1	C	Energy production and conversion	oxidoreductase, FAD-binding, putative [Aspergillus oryzae 3.042]
gene1274	686	615	3398	2846	1.90071	2.13985	12.725365	9.369508	1.06951014876869e-07	2.54684253944289	up	--	--	Cellular Component: integral component of membrane (GO:0016021);;	--	--	--	--	--	--	--	--	hypothetical protein Ao3042_00464 [Aspergillus oryzae 3.042]
gene1829	92	67	367	622	1.540498	1.413912	8.341784	12.425104	8.97207447854232e-06	2.90354725423345	up	--	--	Molecular Function: ATP binding (GO:0005524);;	--	--	--	--	--	--	S	Function unknown	hypothetical protein Ao3042_01616 [Aspergillus oryzae 3.042]
gene3950	5794	2889	9426	10898	43.662212	27.30505	95.893143	97.460693	8.742611690309e-07	1.54142369607218	up	--	--	Molecular Function: catalytic activity (GO:0003824);; Biological Process: carbohydrate metabolic process (GO:0005975);;	--	--	--	--	--	--	S	Function unknown	extracellular serine-rich protein, putative [Aspergillus flavus NRRL3357]
gene10899	179	132	2	23	1.824438	1.684812	0.027502	0.268389	0.000347418652158886	-3.43069658642674	down	[K]	Transcription	Cellular Component: integral component of membrane (GO:0016021);; Biological Process: transmembrane transport (GO:0055085);;	--	--	[R]	General function prediction only	Major Facilitator Superfamily;; Fungal trichothecene efflux pump (TRI12);; Sugar (and other) transporter	Efflux pump FUS6 OS=Gibberella fujikuroi (strain CBS 195.34 / IMI 58289 / NRRL A-6831) OX=1279085 GN=FUS6 PE=2 SV=1	G	Carbohydrate transport and metabolism	permease of the major facilitator superfamily [Aspergillus oryzae 3.042]
gene9344	201	131	21	25	1.042868	0.853071	0.1436	0.151533	0.00774734060195401	-2.55904585951154	down	[G]	Carbohydrate transport and metabolism	Molecular Function: lyase activity (GO:0016829);;	--	--	--	--	--	Probable pectate lyase C OS=Emericella nidulans (strain FGSC A4 / ATCC 38163 / CBS 112.46 / NRRL 194 / M139) OX=227321 GN=plyC PE=3 SV=1	--	--	hypothetical protein Ao3042_09523 [Aspergillus oryzae 3.042]
gene3314	1597	2741	6	6	15.512259	33.396	0.072103	0.064426	4.36525955591189e-06	-8.27339461640496	down	--	--	--	--	--	--	--	--	--	S	Function unknown	hypothetical protein Ao3042_03153 [Aspergillus oryzae 3.042]
Aspergillus_oryzae_3.042_newGene_1996	15781	15033	2790	3324	254.532638	301.523162	119.564417	63.859226	3.17203270977073e-12	-2.07157970138636	down	--	--	--	--	--	--	--	--	--	--	--	conserved hypothetical protein [Aspergillus flavus NRRL3357]
Aspergillus_oryzae_3.042_newGene_1084	132	18	397	513	2.204965	0.376903	8.963516	10.181255	2.01457532736145e-05	2.9832818683447	up	--	--	--	--	--	--	--	--	Allergen Asp fl 3 (Fragment) OS=Aspergillus flavus OX=5059 PE=1 SV=1	--	--	hypothetical protein OAory_01005930 [Aspergillus oryzae]
gene3495	39	14	204	178	0.599925	0.264975	4.233618	3.252576	0.000233472853675192	3.20103574776888	up	--	--	Biological Process: response to stress (GO:0006950);; Cellular Component: integral component of membrane (GO:0016021);;	--	--	--	--	RTA1 like protein	Sphingoid long-chain base transporter RSB1 OS=Saccharomyces cerevisiae (strain YJM789) OX=307796 GN=RSB1 PE=3 SV=2	S	Function unknown	RTA1 domain protein [Aspergillus oryzae 3.042]
gene7703	70	41	335	239	0.54974	0.404656	3.583983	2.247754	0.0016579238617083	2.69618712680314	up	--	--	Biological Process: carbohydrate metabolic process (GO:0005975);; Cellular Component: integral component of membrane (GO:0016021);; Molecular Function: transferase activity, transferring hexosyl groups (GO:0016758);;	--	--	--	--	N-Acetylglucosaminyltransferase-IV (GnT-IV) conserved region	--	S	Function unknown	hypothetical protein Ao3042_07816 [Aspergillus oryzae 3.042]
gene3771	447	308	1	2	13.239794	11.442261	0.014647	0.050046	2.63524327439163e-15	-7.71190027857721	down	--	--	Biological Process: acyl-CoA metabolic process (GO:0006637);; Cellular Component: integral component of membrane (GO:0016021);; Molecular Function: acyl-CoA hydrolase activity (GO:0047617);;	--	--	--	--	--	--	--	--	unnamed protein product [Aspergillus oryzae RIB40]
gene2600	1	1	114	141	0.004322	0.001835	1.614471	1.755312	3.29411242548584e-10	7.25040780452696	up	--	--	Molecular Function: DNA binding (GO:0003677);;	--	--	--	--	--	--	--	--	conserved hypothetical protein [Aspergillus flavus NRRL3357]
Aspergillus_oryzae_3.042_newGene_753	86	98	3	16	1.577508	2.272771	0.050304	0.340364	0.00547609305869979	-3.08844285327408	down	--	--	--	--	--	--	--	--	--	S	Function unknown	conserved hypothetical protein [Aspergillus flavus NRRL3357]
gene9343	2987	1830	346	476	19.721649	15.15078	3.078481	3.726076	4.51696011674931e-09	-2.26067217211007	down	[E]	Amino acid transport and metabolism	Molecular Function: transferase activity (GO:0016740);; Molecular Function: carboxy-lyase activity (GO:0016831);; Biological Process: carboxylic acid metabolic process (GO:0019752);; Molecular Function: pyridoxal phosphate binding (GO:0030170);;	--	--	--	--	Pyridoxal-dependent decarboxylase conserved domain	--	S	Function unknown	hypothetical protein Ao3042_09522 [Aspergillus oryzae 3.042]
gene1631	681	600	1842	2186	12.130827	13.402605	44.128795	45.99182	5.07169774165219e-07	1.92113364631585	up	[J]	Translation, ribosomal structure and biogenesis	Molecular Function: tRNA 2'-phosphotransferase activity (GO:0000215);; Cellular Component: nucleus (GO:0005634);; Cellular Component: cytoplasm (GO:0005737);; Biological Process: tRNA splicing, via endonucleolytic cleavage and ligation (GO:0006388);;	K10669|0|afv:AFLA_133160|K10669 2'-phosphotransferase [EC:2.7.1.160] | (RefSeq) tRNA splicing 2' phosphotransferase 1	--	[J]	Translation, ribosomal structure and biogenesis	RNA 2'-phosphotransferase, Tpt1 / KptA family	Putative tRNA 2&apos;-phosphotransferase OS=Schizosaccharomyces pombe (strain 972 / ATCC 24843) OX=284812 GN=SPAC2C4.12c PE=3 SV=2	J	Translation, ribosomal structure and biogenesis	2&apos;-phosphotransferase TPT1 [Aspergillus oryzae 3.042]
gene6917	45	34	1	1	0.679215	0.6367	0.007653	0.000927	0.000412115263989645	-5.01459817413874	down	[EM]	Amino acid transport and metabolism;; Cell wall/membrane/envelope biogenesis	Biological Process: carbohydrate metabolic process (GO:0005975);; Molecular Function: lyase activity (GO:0016829);;	K18103|0|aor:AOR_1_1330154|K18103 L-threo-3-deoxy-hexylosonate aldolase [EC:4.1.2.54] | (RefSeq) AO090003000752; dihydrodipicolinate synthase-like protein	Pentose and glucuronate interconversions (ko00040)	--	--	Dihydrodipicolinate synthetase family	L-threo-3-deoxy-hexylosonate aldolase OS=Aspergillus niger OX=5061 GN=gaaC PE=3 SV=1	E	Amino acid transport and metabolism	unnamed protein product [Aspergillus oryzae RIB40]
gene9312	165	84	597	545	4.678833	2.975021	22.873707	18.365984	7.87460559866474e-05	2.52188623473112	up	--	--	Molecular Function: N-acetyltransferase activity (GO:0008080);;	--	--	--	--	Acetyltransferase (GNAT) domain;; Acetyltransferase (GNAT) family;; Acetyltransferase (GNAT) domain	--	--	--	hypothetical protein Ao3042_09490 [Aspergillus oryzae 3.042]
gene3830	374	296	2256	1877	3.303886	3.273447	26.916222	19.684374	9.34688263197679e-09	2.91936924184682	up	[F]	Nucleotide transport and metabolism	Molecular Function: orotidine-5'-phosphate decarboxylase activity (GO:0004590);; Biological Process: 'de novo' pyrimidine nucleobase biosynthetic process (GO:0006207);;	--	--	[F]	Nucleotide transport and metabolism	Orotidine 5'-phosphate decarboxylase / HUMPS family	Orotidine 5&apos;-phosphate decarboxylase OS=Hypocrea jecorina OX=51453 GN=ura3 PE=3 SV=1	S	Function unknown	unnamed protein product [Aspergillus oryzae RIB40]
gene5696	75	33	355	259	0.45725	0.248467	2.938493	1.882963	0.000526921220393062	2.85326621522063	up	[O]	Posttranslational modification, protein turnover, chaperones	Molecular Function: ATP-dependent peptidase activity (GO:0004176);; Molecular Function: serine-type endopeptidase activity (GO:0004252);; Molecular Function: ATP binding (GO:0005524);; Cellular Component: mitochondrial matrix (GO:0005759);; Biological Process: misfolded or incompletely synthesized protein catabolic process (GO:0006515);; Biological Process: cellular response to oxidative stress (…	K08675|0|afv:AFLA_134610|K08675 Lon-like ATP-dependent protease [EC:3.4.21.-] | (RefSeq) mitochondrial serine protease Pim1, putative	--	[O]	Posttranslational modification, protein turnover, chaperones	Lon protease (S16) C-terminal proteolytic domain;; ATP-dependent protease La (LON) substrate-binding domain;; ATPase family associated with various cellular activities (AAA);; AAA domain (dynein-related subfamily);; AAA domain (Cdc48 subfamily);; PrkA AAA domain;; Holliday junction DNA helicase ruvB N-terminus	Lon protease homolog, mitochondrial OS=Aspergillus niger (strain CBS 513.88 / FGSC A1513) OX=425011 GN=pim1 PE=3 SV=1	O	Posttranslational modification, protein turnover, chaperones	ATP-dependent protease PIM1/LON [Aspergillus oryzae 3.042]
Aspergillus_oryzae_3.042_newGene_470	2	0	449	245	0.019004	0	8.171758	3.910703	4.93724748870602e-06	8.90537623359427	up	--	--	--	--	--	[R]	General function prediction only	Translin family	Translin-1 OS=Schizosaccharomyces pombe (strain 972 / ATCC 24843) OX=284812 GN=tsn1 PE=1 SV=2	S	Function unknown	recombination hotspot-binding protein (Translin), putative [Aspergillus flavus NRRL3357]
gene10217	4	4	43	45	0.044683	0.055583	0.645559	0.598369	0.00179331933977658	3.72368569244248	up	[IR]	Lipid transport and metabolism;; General function prediction only	Molecular Function: oxidoreductase activity, acting on CH-OH group of donors (GO:0016614);; Molecular Function: flavin adenine dinucleotide binding (GO:0050660);; Biological Process: oxidation-reduction process (GO:0055114);;	--	--	[R]	General function prediction only	GMC oxidoreductase;; GMC oxidoreductase;; NAD(P)-binding Rossmann-like domain;; Lycopene cyclase protein;; FAD binding domain	Dehydrogenase citC OS=Monascus ruber OX=89489 GN=citC PE=1 SV=1	E	Amino acid transport and metabolism	choline dehydrogenase [Aspergillus oryzae 3.042]
gene9624	1931	1282	2672	4157	12.411749	10.892781	22.87743	31.322272	0.0019301332996838	1.36577366346357	up	--	--	Cellular Component: integral component of membrane (GO:0016021);;	--	--	--	--	--	--	--	--	hypothetical protein Ao3042_09811 [Aspergillus oryzae 3.042]
gene1688	202	175	1057	869	2.462172	2.649594	17.634746	12.673418	3.63776038205268e-07	2.64063852089127	up	[QV]	Secondary metabolites biosynthesis, transport and catabolism;; Defense mechanisms	Molecular Function: RNA polymerase II transcription factor activity, sequence-specific DNA binding (GO:0000981);; Molecular Function: DNA binding (GO:0003677);; Molecular Function: monooxygenase activity (GO:0004497);; Molecular Function: iron ion binding (GO:0005506);; Cellular Component: nucleus (GO:0005634);; Biological Process: regulation of transcription from RNA polymerase II promoter (GO:0…	K21294|0|afv:AFLA_023030|K21294 gliotoxin biosynthesis cytochrome P450 monooxygenase | (RefSeq) cytochrome P450 oxidoreductase GliC-like, putative	--	[Q]	Secondary metabolites biosynthesis, transport and catabolism	Cytochrome P450	Cytochrome P450 monooxygenase aclC OS=Aspergillus oryzae (strain ATCC 42149 / RIB 40) OX=510516 GN=aclC PE=3 SV=1	Q	Secondary metabolites biosynthesis, transport and catabolism	hypothetical protein Ao3042_01480 [Aspergillus oryzae 3.042]
gene7070	1293	169	2142	2546	24.345066	3.359264	46.369819	47.961182	0.000208983344652671	2.06904918672386	up	[H]	Coenzyme transport and metabolism	Biological Process: tetrahydrobiopterin biosynthetic process (GO:0006729);; Molecular Function: 4-alpha-hydroxytetrahydrobiopterin dehydratase activity (GO:0008124);; Cellular Component: cell part (GO:0044464);;	K01724|0|aor:AOR_1_1004154|K01724 4a-hydroxytetrahydrobiopterin dehydratase [EC:4.2.1.96] | (RefSeq) AO090003000574; pterin-4-alpha-carbinolamine dehydratase	--	[K]	Transcription	Pterin 4 alpha carbinolamine dehydratase;; Uracil phosphoribosyltransferase	Pterin-4-alpha-carbinolamine dehydratase OS=Schizosaccharomyces pombe (strain 972 / ATCC 24843) OX=284812 GN=omt2 PE=3 SV=1	H	Coenzyme transport and metabolism	pterin-4-alpha-carbinolamine dehydratase [Aspergillus oryzae 3.042]
gene8622	241	160	686	1030	3.453509	2.870759	13.307496	17.57336	7.12507509173292e-06	2.37708817773861	up	[R]	General function prediction only	Molecular Function: hydrolase activity (GO:0016787);;	--	--	[R]	General function prediction only	Metallo-beta-lactamase superfamily	Probable hydroxyacylglutathione hydrolase C13B11.03c OS=Schizosaccharomyces pombe (strain 972 / ATCC 24843) OX=284812 GN=SPCC13B11.03c PE=3 SV=1	S	Function unknown	Zn-dependent hydrolase [Aspergillus oryzae 3.042]
gene2552	121	112	4	17	1.290398	1.493739	0.045819	0.207482	0.00159843717175174	-3.26121405138619	down	[HC]	Coenzyme transport and metabolism;; Energy production and conversion	Molecular Function: monooxygenase activity (GO:0004497);; Biological Process: secondary metabolite biosynthetic process (GO:0044550);; Biological Process: oxidation-reduction process (GO:0055114);; Molecular Function: FAD binding (GO:0071949);;	K03380|0|afv:AFLA_017250|K03380 phenol 2-monooxygenase [EC:1.14.13.7] | (RefSeq) FAD monooxygenase, putative	--	[HC]	Coenzyme transport and metabolism;; Energy production and conversion	FAD binding domain;; Phenol hydroxylase, C-terminal dimerisation domain;; FAD binding domain	FAD-dependent monooxygenase terD OS=Aspergillus terreus (strain NIH 2624 / FGSC A1156) OX=341663 GN=terD PE=1 SV=1	CH	Energy production and conversion;; Coenzyme transport and metabolism	2-polyprenyl-6-methoxyphenol hydroxylase [Aspergillus oryzae 3.042]
