# Supplementary material for: Effects on Gene Transcription Profile and Fatty Acid Composition by Genetic Modification of Mevalonate Diphosphate Decarboxylase MVD/Erg19 in Aspergillus Oryzae
Source: Microorganisms. 2019 Sep 11;7(9):342. doi: 10.3390/microorganisms7090342 (PMC6780523; doi:10.3390/microorganisms7090342)
Supplement: Supplementary file 1 [file microorganisms-07-00342-s001.zip › supplementary files/table s2.xls]

#ID	CK1_Count	CK2_Count	R2-1_Count	R2-2_Count	CK1_FPKM	CK2_FPKM	R2-1_FPKM	R2-2_FPKM	FDR	log2FC	regulated	COG_class	COG_class_annotation	GO_annotation	KEGG_annotation	KEGG_pathway_annotation	KOG_class	KOG_class_annotation	Pfam_annotation	Swiss-Prot_annotation	eggNOG_class	eggNOG_class_annotation	NR_annotation
Aspergillus_oryzae_3.042_newGene_70	0	0	15352	47558	0	0	736.925781	2112.491455	1.31349923084648e-07	Inf	up	--	--	--	--	--	--	--	--	Uncharacterized protein YLR154C-G OS=Saccharomyces cerevisiae (strain ATCC 204508 / S288c) OX=559292 GN=YLR154C-G PE=2 SV=1	S	Function unknown	hypothetical protein TSTA_040370 [Talaromyces stipitatus ATCC 10500]
gene8182	987	595	2526	2203	13.468732	10.182491	50.823788	41.017574	1.06416604562621e-05	2.03113848428391	up	[I]	Lipid transport and metabolism	Molecular Function: phosphogluconate dehydrogenase (decarboxylating) activity (GO:0004616);; Biological Process: pentose-phosphate shunt (GO:0006098);; Biological Process: valine metabolic process (GO:0006573);; Molecular Function: 3-hydroxyisobutyrate dehydrogenase activity (GO:0008442);; Molecular Function: NAD binding (GO:0051287);; Biological Process: oxidation-reduction process (GO:0055114);;	K00020|0|afv:AFLA_119960|K00020 3-hydroxyisobutyrate dehydrogenase [EC:1.1.1.31] | (RefSeq) oxidoreductase, putative	Valine, leucine and isoleucine degradation (ko00280)	[R]	General function prediction only	NAD-binding of NADP-dependent 3-hydroxyisobutyrate dehydrogenase;; NAD binding domain of 6-phosphogluconate dehydrogenase	--	I	Lipid transport and metabolism	putative dehydrogenase [Aspergillus oryzae 3.042]
gene10037	17	1	169	183	0.198542	0.004625	3.01155	3.023757	5.76945473866282e-05	4.84403441037312	up	--	--	--	--	--	--	--	--	--	--	--	hypothetical protein Ao3042_10315 [Aspergillus oryzae 3.042]
gene1007	472	381	21	22	6.55266	6.638854	0.417879	0.41063	0.000248080078385031	-3.8891998483078	down	[E]	Amino acid transport and metabolism	Molecular Function: oxidoreductase activity (GO:0016491);; Biological Process: oxidation-reduction process (GO:0055114);;	K00274|0|aor:AOR_1_1186094|K00274 monoamine oxidase [EC:1.4.3.4] | (RefSeq) AO090113000186; flavin-containing amine oxidase	Glycine, serine and threonine metabolism (ko00260);; Arginine and proline metabolism (ko00330);; Histidine metabolism (ko00340);; Tyrosine metabolism (ko00350);; Phenylalanine metabolism (ko00360);; Tryptophan metabolism (ko00380)	[Q]	Secondary metabolites biosynthesis, transport and catabolism	Flavin containing amine oxidoreductase;; NAD(P)-binding Rossmann-like domain;; FAD dependent oxidoreductase;; FAD binding domain;; FAD dependent oxidoreductase;; HI0933-like protein;; Pyridine nucleotide-disulphide oxidoreductase;; Pyridine nucleotide-disulphide oxidoreductase	Monoamine oxidase N OS=Aspergillus niger OX=5061 GN=maoN PE=1 SV=1	S	Function unknown	amine oxidase [Aspergillus oryzae 3.042]
gene5412	15345	21282	1	1	756.031494	1315.147949	0.024493	0.047818	3.07757882661438e-19	-13.7814749857753	down	--	--	Cellular Component: integral component of membrane (GO:0016021);;	--	--	--	--	--	--	--	--	hypothetical protein Ao3042_05438 [Aspergillus oryzae 3.042]
gene11269	12260	12049	2346	4489	47.805657	58.939683	13.47785	23.868676	0.000933738546992607	-1.44800652154606	down	[P]	Inorganic ion transport and metabolism	Molecular Function: ATP binding (GO:0005524);; Molecular Function: sodium-exporting ATPase activity, phosphorylative mechanism (GO:0008554);; Cellular Component: integral component of membrane (GO:0016021);; Biological Process: sodium ion transmembrane transport (GO:0035725);; Molecular Function: metal ion binding (GO:0046872);;	--	--	[P]	Inorganic ion transport and metabolism	E1-E2 ATPase;; Cation transporting ATPase, C-terminus;; haloacid dehalogenase-like hydrolase;; Cation transporter/ATPase, N-terminus;; Cation transport ATPase (P-type)	Sodium transport ATPase 5 OS=Saccharomyces cerevisiae (strain ATCC 204508 / S288c) OX=559292 GN=ENA5 PE=1 SV=1	P	Inorganic ion transport and metabolism	Ca2+ transporting ATPase [Aspergillus oryzae 3.042]
gene2470	1497	1288	131	356	8.461243	9.129578	1.086948	2.739172	0.00382364973686309	-2.13397674981472	down	--	--	--	--	--	--	--	--	--	S	Function unknown	hypothetical protein Ao3042_02269 [Aspergillus oryzae 3.042]
Aspergillus_oryzae_3.042_newGene_853	2702	2698	620	816	13.132153	16.378992	4.424544	6.445107	0.00582580603911288	-1.51600563474509	down	--	--	--	K00077|1.32353e-06|aor:AOR_1_998184|K00077 2-dehydropantoate 2-reductase [EC:1.1.1.169] | (RefSeq) AO090009000600; 2-dehydropantoate 2-reductase family protein	--	--	--	--	--	--	--	SNF2-related protein [Aspergillus oryzae]
gene9290	2155	1013	3765	3530	52.621738	31.02309	135.595352	117.619713	6.72042748093018e-05	1.67090904171664	up	[IQR]	Lipid transport and metabolism;; Secondary metabolites biosynthesis, transport and catabolism;; General function prediction only	Molecular Function: oxidoreductase activity (GO:0016491);; Biological Process: oxidation-reduction process (GO:0055114);;	--	--	[R]	General function prediction only	Enoyl-(Acyl carrier protein) reductase;; short chain dehydrogenase;; KR domain	Uncharacterized oxidoreductase C922.06 OS=Schizosaccharomyces pombe (strain 972 / ATCC 24843) OX=284812 GN=SPAC922.06 PE=3 SV=1	S	Function unknown	unnamed protein product [Aspergillus oryzae RIB40]
Aspergillus_oryzae_3.042_newGene_613	111	76	0	0	0.869345	0.746813	0	0	6.66794550410912e-07	-Inf	down	[G]	Carbohydrate transport and metabolism	--	--	--	[G]	Carbohydrate transport and metabolism	Major Facilitator Superfamily;; Major Facilitator Superfamily	Uncharacterized transporter C1039.04 OS=Schizosaccharomyces pombe (strain 972 / ATCC 24843) OX=284812 GN=SPAC1039.04 PE=3 SV=1	G	Carbohydrate transport and metabolism	unnamed protein product [Aspergillus oryzae RIB40]
gene6241	7	3	113	111	0.066612	0.02785	1.83058	1.662228	6.58613959033784e-05	4.95793370000357	up	[E]	Amino acid transport and metabolism	--	--	--	--	--	--	--	S	Function unknown	unnamed protein product [Aspergillus oryzae RIB40]
gene2528	5212	4009	7418	9187	112.240784	108.278503	235.497894	269.901306	0.00241592742947531	1.26708128543855	up	[J]	Translation, ribosomal structure and biogenesis	Biological Process: box C/D snoRNA 3'-end processing (GO:0000494);; Molecular Function: RNA binding (GO:0003723);; Cellular Component: ribosome (GO:0005840);; Biological Process: regulation of transcription from RNA polymerase I promoter (GO:0006356);; Biological Process: tRNA processing (GO:0008033);; Molecular Function: rRNA methyltransferase activity (GO:0008649);; Cellular Component: 90S prer…	K14563|2.93087e-160|aor:AOR_1_748194|K14563 rRNA 2'-O-methyltransferase fibrillarin [EC:2.1.1.-] | (RefSeq) AO090012000434; rRNA methyltransferase NOP1	Ribosome biogenesis in eukaryotes (ko03008)	[A]	RNA processing and modification	Fibrillarin;; tRNA methyltransferase complex GCD14 subunit	rRNA 2&apos;-O-methyltransferase fibrillarin OS=Neurospora crassa (strain ATCC 24698 / 74-OR23-1A / CBS 708.71 / DSM 1257 / FGSC 987) OX=367110 GN=nop-1 PE=3 SV=2	J	Translation, ribosomal structure and biogenesis	rRNA methyltransferase NOP1 [Aspergillus nomius NRRL 13137]
gene6861	463	312	986	1662	5.462244	4.608702	17.157806	26.763315	0.00348512336541086	2.19025804702341	up	--	--	Molecular Function: transferase activity, transferring acyl groups other than amino-acyl groups (GO:0016747);;	--	--	--	--	Transferase family	O-acetyltransferase ANAat OS=Neosartorya fischeri (strain ATCC 1020 / DSM 3700 / CBS 544.65 / FGSC A1164 / JCM 1740 / NRRL 181 / WB 181) OX=331117 GN=anaAT PE=1 SV=1	S	Function unknown	O-acetyltransferase [Aspergillus oryzae 3.042]
gene6238	0	0	226	268	0	0	4.568748	5.02861	1.00956992796258e-11	Inf	up	--	--	--	--	--	--	--	--	--	--	--	hypothetical protein Ao3042_06287 [Aspergillus oryzae 3.042]
Aspergillus_oryzae_3.042_newGene_287	0	0	37	38	0	0	0.297677	0.285016	9.09531324101454e-07	Inf	up	--	--	--	--	--	--	--	Procyclic acidic repetitive protein (PARP)	--	S	Function unknown	hypothetical protein OAory_01103710 [Aspergillus oryzae]
Aspergillus_oryzae_3.042_newGene_171	77	93	0	0	1.868979	2.840512	0	0	9.90281241222575e-07	-Inf	down	--	--	--	--	--	--	--	--	--	--	--	hypothetical protein OAory_01027610 [Aspergillus oryzae]
gene7410	9440	5793	16578	14523	79.387234	60.949737	206.475941	167.102733	0.000289442531897145	1.4795438795355	up	--	--	--	--	--	--	--	--	--	--	--	hypothetical protein Ao3042_07496 [Aspergillus oryzae 3.042]
gene839	1079	656	8935	6786	15.447851	11.786952	188.722733	132.622574	1.43478076120792e-07	3.63558028803954	up	--	--	Molecular Function: cystathionine beta-lyase activity (GO:0004121);; Cellular Component: mitochondrion (GO:0005739);; Molecular Function: pyridoxal phosphate binding (GO:0030170);; Biological Process: 'de novo' L-methionine biosynthetic process (GO:0071266);;	--	--	--	--	--	Uncharacterized membrane protein C365.16 OS=Schizosaccharomyces pombe (strain 972 / ATCC 24843) OX=284812 GN=SPBC365.16 PE=4 SV=1	S	Function unknown	unnamed protein product [Aspergillus oryzae RIB40]
gene5836	1657	1184	12	4	58.175079	52.118214	0.570451	0.144581	1.27709727952312e-20	-7.00180369990049	down	--	--	Molecular Function: RNA polymerase II transcription factor activity, sequence-specific DNA binding (GO:0000981);; Cellular Component: nucleus (GO:0005634);; Biological Process: regulation of transcription from RNA polymerase II promoter (GO:0006357);; Molecular Function: zinc ion binding (GO:0008270);; Cellular Component: integral component of membrane (GO:0016021);;	--	--	--	--	--	--	S	Function unknown	hypothetical protein AFLA70_1g008930 [Aspergillus flavus AF70]
gene7890	26	0	418	268	0.356409	0	8.433629	5.002725	1.73418912484896e-05	5.31606725514871	up	[K]	Transcription	Molecular Function: O-methyltransferase activity (GO:0008171);; Biological Process: methylation (GO:0032259);;	--	--	[R]	General function prediction only	O-methyltransferase	Demethylsterigmatocystin 6-O-methyltransferase OS=Aspergillus parasiticus (strain ATCC 56775 / NRRL 5862 / SRRC 143 / SU-1) OX=1403190 GN=aflO PE=1 SV=2	S	Function unknown	hypothetical protein Ao3042_08006 [Aspergillus oryzae 3.042]
gene7641	38763	74794	172215	151484	416.523041	1008.028931	2728.224854	2220.665771	0.000612697721548045	1.87070176965101	up	[P]	Inorganic ion transport and metabolism	Molecular Function: N,N-dimethylaniline monooxygenase activity (GO:0004499);; Molecular Function: flavin adenine dinucleotide binding (GO:0050660);; Molecular Function: NADP binding (GO:0050661);; Biological Process: oxidation-reduction process (GO:0055114);;	--	--	[Q]	Secondary metabolites biosynthesis, transport and catabolism	Flavin-binding monooxygenase-like;; Pyridine nucleotide-disulphide oxidoreductase;; Pyridine nucleotide-disulphide oxidoreductase;; NAD(P)-binding Rossmann-like domain;; L-lysine 6-monooxygenase (NADPH-requiring)	Dual-functional monooxygenase/methyltransferase psoF OS=Neosartorya fumigata (strain ATCC MYA-4609 / Af293 / CBS 101355 / FGSC A1100) OX=330879 GN=psoF PE=1 SV=1	P	Inorganic ion transport and metabolism	putative flavoprotein involved in K+ transport [Aspergillus oryzae 3.042]
gene3264	6	30	461	392	0.079807	0.531536	9.907311	7.785027	3.28552491965339e-07	4.87339314667472	up	[H]	Coenzyme transport and metabolism	Molecular Function: O-methyltransferase activity (GO:0008171);; Molecular Function: oxidoreductase activity (GO:0016491);; Biological Process: methylation (GO:0032259);; Biological Process: oxidation-reduction process (GO:0055114);;	--	--	[R]	General function prediction only	O-methyltransferase	O-methyltransferase lepI OS=Aspergillus flavus (strain ATCC 200026 / FGSC A1120 / NRRL 3357 / JCM 12722 / SRRC 167) OX=332952 GN=lepI PE=3 SV=1	S	Function unknown	O-methyltransferase, putative [Aspergillus flavus NRRL3357]
Aspergillus_oryzae_3.042_newGene_2417	18437	12220	39143	40070	204.5711	91.82798	345.760864	331.93678	2.32092752282892e-05	1.8072498211433	up	[IQR]	Lipid transport and metabolism;; Secondary metabolites biosynthesis, transport and catabolism;; General function prediction only	--	--	--	[P]	Inorganic ion transport and metabolism	short chain dehydrogenase;; Enoyl-(Acyl carrier protein) reductase;; KR domain;; Iron/manganese superoxide dismutases, C-terminal domain;; Iron/manganese superoxide dismutases, alpha-hairpin domain	Superoxide dismutase [Mn], mitochondrial OS=Aspergillus oryzae (strain ATCC 42149 / RIB 40) OX=510516 GN=sodB PE=3 SV=2	S	Function unknown	oxidoreductase, short-chain dehydrogenase/reductase family [Aspergillus flavus AF70]
gene547	296	194	0	0	3.145638	2.573756	0	0	1.6251556121578e-09	-Inf	down	[C]	Energy production and conversion	Molecular Function: oxidoreductase activity (GO:0016491);; Biological Process: oxidation-reduction process (GO:0055114);;	--	--	--	--	FAD binding domain;; FAD dependent oxidoreductase;; FAD dependent oxidoreductase;; NAD(P)-binding Rossmann-like domain;; Pyridine nucleotide-disulphide oxidoreductase	--	C	Energy production and conversion	hypothetical protein Ao3042_11684 [Aspergillus oryzae 3.042]
gene4539	470	294	3056	1951	4.936319	3.863099	47.317204	27.949341	0.00881195991008513	3.17232218089566	up	[G]	Carbohydrate transport and metabolism	Molecular Function: DNA binding (GO:0003677);; Molecular Function: sugar:proton symporter activity (GO:0005351);; Molecular Function: glucose transmembrane transporter activity (GO:0005355);; Cellular Component: nucleus (GO:0005634);; Cellular Component: integral component of plasma membrane (GO:0005887);; Biological Process: transcription, DNA-templated (GO:0006351);; Molecular Function: zinc io…	--	--	[R]	General function prediction only	Sugar (and other) transporter;; Major Facilitator Superfamily	Sugar transporter STL1 OS=Saccharomyces cerevisiae (strain ATCC 204508 / S288c) OX=559292 GN=STL1 PE=1 SV=2	G	Carbohydrate transport and metabolism	putative transporter [Aspergillus oryzae 3.042]
gene6311	22	0	214	189	0.351787	0	5.536884	4.517237	5.76945473866282e-05	4.77774351953294	up	--	--	Molecular Function: methyltransferase activity (GO:0008168);; Biological Process: methylation (GO:0032259);;	--	--	--	--	Methyltransferase domain;; Methyltransferase domain;; Methyltransferase domain;; Methyltransferase domain;; ubiE/COQ5 methyltransferase family	Secondary metabolism regulator LAE1 OS=Cochliobolus heterostrophus (strain C5 / ATCC 48332 / race O) OX=701091 GN=LAE1 PE=3 SV=1	--	--	hypothetical protein Ao3042_06361 [Aspergillus oryzae 3.042]
gene2558	8692	5661	16660	14862	93.020612	76.077623	263.656659	217.655703	6.23022573665654e-05	1.57938849724126	up	[QV]	Secondary metabolites biosynthesis, transport and catabolism;; Defense mechanisms	Molecular Function: monooxygenase activity (GO:0004497);; Molecular Function: iron ion binding (GO:0005506);; Molecular Function: oxidoreductase activity, acting on paired donors, with incorporation or reduction of molecular oxygen (GO:0016705);; Molecular Function: heme binding (GO:0020037);; Biological Process: oxidation-reduction process (GO:0055114);;	--	--	[Q]	Secondary metabolites biosynthesis, transport and catabolism	Cytochrome P450	O-methylsterigmatocystin oxidoreductase OS=Aspergillus flavus (strain ATCC 200026 / FGSC A1120 / NRRL 3357 / JCM 12722 / SRRC 167) OX=332952 GN=ordA PE=2 SV=1	Q	Secondary metabolites biosynthesis, transport and catabolism	cytochrome protein [Aspergillus oryzae 3.042]
gene6379	1589	1128	85767	72729	7.09153	6.285464	570.400024	467.503874	5.44321104716763e-34	6.30569668741133	up	[G]	Carbohydrate transport and metabolism	Cellular Component: integral component of membrane (GO:0016021);; Biological Process: transmembrane transport (GO:0055085);;	--	--	[R]	General function prediction only	Major Facilitator Superfamily;; Sugar (and other) transporter	Polyamine transporter 3 OS=Saccharomyces cerevisiae (strain ATCC 204508 / S288c) OX=559292 GN=TPO3 PE=1 SV=1	G	Carbohydrate transport and metabolism	synaptic vesicle transporter SVOP [Aspergillus oryzae 3.042]
gene447	329	238	2	1	3.623311	3.289179	0.024548	0.001019	3.67349564792811e-08	-7.1053410794514	down	[J]	Translation, ribosomal structure and biogenesis	Molecular Function: ATP binding (GO:0005524);; Cellular Component: mitochondrion (GO:0005739);; Biological Process: tRNA processing (GO:0008033);; Molecular Function: metal ion binding (GO:0046872);; Molecular Function: tRNA dimethylallyltransferase activity (GO:0052381);;	K00791|0|aor:AOR_1_58114|K00791 tRNA dimethylallyltransferase [EC:2.5.1.75] | (RefSeq) AO090701000031; tRNA isopentenyltransferase	--	[J]	Translation, ribosomal structure and biogenesis	IPP transferase;; Zinc-finger double-stranded RNA-binding	tRNA dimethylallyltransferase OS=Schizosaccharomyces pombe (strain 972 / ATCC 24843) OX=284812 GN=tit1 PE=3 SV=1	J	Translation, ribosomal structure and biogenesis	tRNA isopentenyltransferase, putative [Aspergillus flavus NRRL3357]
gene9309	9566	7840	73	957	203.029068	208.684189	2.254574	27.692068	1.52202314421581e-25	-3.72464116817758	down	[E]	Amino acid transport and metabolism	Molecular Function: hydrolase activity (GO:0016787);;	--	--	--	--	GDSL-like Lipase/Acylhydrolase family;; GDSL-like Lipase/Acylhydrolase	--	E	Amino acid transport and metabolism	unnamed protein product [Aspergillus oryzae RIB40]
gene6099	13867	9401	43018	32054	218.641739	185.914948	1000.00592	689.504517	0.00315414133697673	2.13788652177291	up	--	--	Cellular Component: early endosome (GO:0005769);; Molecular Function: fucose binding (GO:0042806);;	--	--	--	--	Fungal fucose-specific lectin	Fucose-specific lectin OS=Aspergillus oryzae (strain ATCC 42149 / RIB 40) OX=510516 GN=fleA PE=1 SV=1	S	Function unknown	unnamed protein product [Aspergillus oryzae RIB40]
gene2543	1090	1218	103	125	6.326925	14.213123	0.923975	1.073996	5.29292252893895e-05	-2.95066881603529	down	--	--	Cellular Component: integral component of membrane (GO:0016021);;	--	--	--	--	--	--	S	Function unknown	integral membrane protein Pth11-like, putative [Aspergillus flavus NRRL3357]
gene3098	733	1121	16	52	6.136763	11.761141	0.194303	0.994203	0.00354348848376638	-4.43844711783913	down	[C]	Energy production and conversion	Molecular Function: oxidoreductase activity, acting on CH-OH group of donors (GO:0016614);; Molecular Function: flavin adenine dinucleotide binding (GO:0050660);; Biological Process: oxidation-reduction process (GO:0055114);;	--	--	--	--	FAD binding domain	FAD-linked oxidoreductase aurO OS=Gibberella zeae (strain PH-1 / ATCC MYA-4620 / FGSC 9075 / NRRL 31084) OX=229533 GN=aurO PE=1 SV=1	C	Energy production and conversion	unnamed protein product [Aspergillus oryzae RIB40]
gene2119	2574	1983	4632	5219	18.580471	17.806033	49.40211	51.128045	8.66981025345942e-05	1.5341272990078	up	[F]	Nucleotide transport and metabolism	Molecular Function: phosphoribosylamine-glycine ligase activity (GO:0004637);; Molecular Function: phosphoribosylformylglycinamidine cyclo-ligase activity (GO:0004641);; Molecular Function: ATP binding (GO:0005524);; Cellular Component: cytosol (GO:0005829);; Biological Process: 'de novo' IMP biosynthetic process (GO:0006189);; Biological Process: purine nucleobase biosynthetic process (GO:000911…	K11788|0|afv:AFLA_055240|K11788 phosphoribosylamine--glycine ligase / phosphoribosylformylglycinamidine cyclo-ligase [EC:6.3.4.13 6.3.3.1] | (RefSeq) bifunctional purine biosynthetic protein Ade1, putative	Purine metabolism (ko00230);; Biosynthesis of antibiotics (ko01130)	[F]	Nucleotide transport and metabolism	Phosphoribosylglycinamide synthetase, ATP-grasp (A) domain;; Phosphoribosylglycinamide synthetase, N domain;; AIR synthase related protein, C-terminal domain;; Phosphoribosylglycinamide synthetase, C domain;; AIR synthase related protein, N-terminal domain;; ATP-grasp domain;; ATP-grasp domain;; Carbamoyl-phosphate synthase L chain, ATP binding domain	Bifunctional purine biosynthetic protein ADE1 OS=Yarrowia lipolytica (strain CLIB 122 / E 150) OX=284591 GN=ADE1 PE=3 SV=1	F	Nucleotide transport and metabolism	bifunctional purine biosynthetic protein Ade1, partial [Aspergillus arachidicola]
gene2539	1873	1249	4276	3542	10.596085	8.860146	35.663891	27.334929	9.88996018171027e-05	1.7696389192702	up	[G]	Carbohydrate transport and metabolism	Biological Process: polysaccharide catabolic process (GO:0000272);; Molecular Function: beta-galactosidase activity (GO:0004565);; Cellular Component: extracellular region (GO:0005576);;	--	--	[G]	Carbohydrate transport and metabolism	Glycosyl hydrolases family 35;; Beta-galactosidase, domain 2;; Beta-galactosidase jelly roll domain;; Beta-galactosidase, domain 3	Probable beta-galactosidase A OS=Aspergillus oryzae (strain ATCC 42149 / RIB 40) OX=510516 GN=lacA PE=1 SV=1	G	Carbohydrate transport and metabolism	beta-galactosidase [Aspergillus candidus]
gene9578	4826	4751	868	1355	16.60701	18.310865	5.19959	5.449584	2.86955336873084e-05	-1.71739733127756	down	--	--	Molecular Function: RNA binding (GO:0003723);;	--	--	[T]	Signal transduction mechanisms	MA3 domain	Suppressor of glycerol defect protein 1 OS=Schizosaccharomyces pombe (strain 972 / ATCC 24843) OX=284812 GN=sgd1 PE=3 SV=1	S	Function unknown	conserved hypothetical protein [Aspergillus flavus NRRL3357]
gene6239	16	5	712	1556	0.313057	0.102977	21.410175	43.338936	7.06960743040798e-06	7.21917333072003	up	--	--	--	--	--	--	--	--	--	S	Function unknown	hypothetical protein Ao3042_06288 [Aspergillus oryzae 3.042]
gene3474	0	0	91	110	0	0	1.670066	1.870472	1.71189342052939e-08	Inf	up	[R]	General function prediction only	Molecular Function: oxidoreductase activity (GO:0016491);; Biological Process: oxidation-reduction process (GO:0055114);;	--	--	[R]	General function prediction only	Oxidoreductase family, NAD-binding Rossmann fold	D-xylose 1-dehydrogenase (NADP(+)) OS=Hypocrea jecorina (strain ATCC 56765 / BCRC 32924 / NRRL 11460 / Rut C-30) OX=1344414 GN=xyd1 PE=1 SV=1	S	Function unknown	unnamed protein product [Aspergillus oryzae RIB40]
gene11536	2164	1314	175	484	21.054214	16.038343	2.501962	6.415387	0.00241592742947531	-1.99069653392162	down	--	--	--	--	--	--	--	--	--	--	--	unnamed protein product [Aspergillus oryzae RIB40]
gene6240	57	6	3393	5708	0.959143	0.122959	85.337173	132.876694	5.53732662688912e-18	7.69822556171515	up	--	--	--	--	--	--	--	--	--	S	Function unknown	unnamed protein product [Aspergillus oryzae RIB40]
gene410	3375	695	8878	10964	59.21114	15.27914	229.62236	262.426666	2.05854118559455e-15	2.79391047982504	up	--	--	Cellular Component: membrane (GO:0016020);;	--	--	--	--	--	--	S	Function unknown	unnamed protein product [Aspergillus oryzae RIB40]
Aspergillus_oryzae_3.042_newGene_2263	228	13	612	591	4.936361	0.345859	19.571848	17.481075	0.00241592742947531	2.87902699786844	up	--	--	--	--	--	--	--	--	--	--	--	hypothetical protein AFLA_003960 [Aspergillus flavus NRRL3357]
gene11053	743	925	2126	2772	7.194971	15.239287	23.765975	32.616509	1.06416604562621e-05	1.93157067883258	up	--	--	Molecular Function: ATP binding (GO:0005524);; Cellular Component: nucleus (GO:0005634);; Cellular Component: mitochondrion (GO:0005739);; Cellular Component: integral component of membrane (GO:0016021);;	--	--	[S]	Function unknown	Protein of unknown function (DUF1640)	Protein FMP32, mitochondrial OS=Saccharomyces cerevisiae (strain ATCC 204508 / S288c) OX=559292 GN=FMP32 PE=1 SV=1	S	Function unknown	mitochondrial protein FMP32, putative [Aspergillus flavus NRRL3357]
gene11451	22455	18828	5811	6228	231.940031	243.765327	88.491775	87.874041	0.00101691290114979	-1.36086288114576	down	--	--	--	--	--	[S]	Function unknown	NIPSNAP	--	S	Function unknown	NIPSNAP1 protein [Aspergillus oryzae 3.042]
gene7273	7442	6223	2188	2248	202.83128	213.990429	88.319449	84.345375	0.00694507203783197	-1.20434478291278	down	[R]	General function prediction only	Molecular Function: iron ion binding (GO:0005506);; Molecular Function: oxidoreductase activity, acting on single donors with incorporation of molecular oxygen, incorporation of two atoms of oxygen (GO:0016702);; Biological Process: oxidation-reduction process (GO:0055114);;	K00456|8.1254e-149|aor:AOR_1_1144084|K00456 cysteine dioxygenase [EC:1.13.11.20] | (RefSeq) AO090020000659; cysteine dioxygenase	Cysteine and methionine metabolism (ko00270);; Taurine and hypotaurine metabolism (ko00430)	[E]	Amino acid transport and metabolism	Cysteine dioxygenase type I	Cysteine dioxygenase OS=Ajellomyces capsulatus (strain G186AR / H82 / ATCC MYA-2454 / RMSCC 2432) OX=447093 GN=CDO1 PE=2 SV=2	E	Amino acid transport and metabolism	unnamed protein product [Aspergillus oryzae RIB40]
gene542	7142	4750	1668	1696	39.666225	33.08662	13.657555	12.846872	0.00074476000703826	-1.3840280905742	down	[G]	Carbohydrate transport and metabolism	Biological Process: carbohydrate transport (GO:0008643);; Cellular Component: integral component of membrane (GO:0016021);; Molecular Function: substrate-specific transmembrane transporter activity (GO:0022891);; Biological Process: transmembrane transport (GO:0055085);;	--	--	[R]	General function prediction only	Sugar (and other) transporter;; Major Facilitator Superfamily	Sugar transporter STL1 OS=Saccharomyces cerevisiae (strain ATCC 204508 / S288c) OX=559292 GN=STL1 PE=1 SV=2	G	Carbohydrate transport and metabolism	unnamed protein product [Aspergillus oryzae RIB40]
gene7640	9353	19004	39270	38784	125.747261	320.482117	778.45697	711.430786	7.20114999562654e-06	1.81220117945202	up	[V]	Defense mechanisms	Cellular Component: intracellular (GO:0005622);;	--	--	--	--	Beta-lactamase	Acyltransferase mlcH OS=Penicillium citrinum OX=5077 GN=mlcH PE=1 SV=1	V	Defense mechanisms	beta-lactamase class C and other penicillin binding protein [Aspergillus oryzae 3.042]
gene159	38	7	441	363	0.624379	0.129563	2.831617	2.201323	3.80401334340515e-06	4.68848461935538	up	--	--	Cellular Component: integral component of membrane (GO:0016021);;	--	--	--	--	Transmembrane amino acid transporter protein	N amino acid transport system protein OS=Neurospora crassa (strain ATCC 24698 / 74-OR23-1A / CBS 708.71 / DSM 1257 / FGSC 987) OX=367110 GN=mtr PE=3 SV=2	--	--	unnamed protein product [Aspergillus oryzae RIB40]
gene6759	1805	1289	178	217	41.14787	37.021561	5.956127	6.779943	6.81815009543607e-05	-2.54448413931059	down	--	--	Molecular Function: structural constituent of ribosome (GO:0003735);; Cellular Component: mitochondrial large ribosomal subunit (GO:0005762);; Biological Process: mitochondrial translation (GO:0032543);;	--	--	--	--	Mitochondrial ribosomal protein L31	54S ribosomal protein L31, mitochondrial OS=Schizosaccharomyces pombe (strain 972 / ATCC 24843) OX=284812 GN=mrpl31 PE=3 SV=1	S	Function unknown	mitochondrial 54S ribosomal protein YmL31 [Aspergillus oryzae RIB40]
gene10054	9992	7952	2788	1914	105.54395	107.381699	43.351198	25.866757	6.78468489798247e-05	-1.49412096152274	down	--	--	--	--	--	--	--	Protein of unknown function (DUF2841)	Uncharacterized protein YDR124W OS=Saccharomyces cerevisiae (strain ATCC 204508 / S288c) OX=559292 GN=YDR124W PE=1 SV=1	S	Function unknown	hypothetical protein AFLA70_19g004221 [Aspergillus flavus AF70]
gene4668	44	54	0	0	1.882497	2.949774	0	0	7.20114999562654e-06	-Inf	down	--	--	--	--	--	--	--	Cerato-platanin	Allergen Asp f 15 OS=Neosartorya fumigata (strain ATCC MYA-4609 / Af293 / CBS 101355 / FGSC A1100) OX=330879 GN=AFUA_2G12630 PE=1 SV=1	S	Function unknown	unnamed protein product [Aspergillus oryzae RIB40]
gene5815	4186	2992	1084	668	42.998363	38.54192	16.408588	9.357979	0.000330344550715715	-1.58394120886013	down	[R]	General function prediction only	--	--	--	--	--	Tetratricopeptide repeat;; Tetratricopeptide repeat;; Tetratricopeptide repeat;; Tetratricopeptide repeat;; Tetratricopeptide repeat;; Tetratricopeptide repeat;; TPR repeat;; Tetratricopeptide repeat;; Tetratricopeptide repeat	--	S	Function unknown	lipase class 3 [Aspergillus oryzae]
gene3555	2905	1780	352	562	18.322603	14.01389	3.249783	4.804638	0.000315705524351523	-1.93063007594469	down	--	--	--	--	--	--	--	--	--	--	--	C6 finger domain protein, putative [Aspergillus oryzae 3.042]
gene4973	4	3	36	36	0.029445	0.027064	0.483977	0.454228	0.00295810637975034	3.79125551745301	up	[G]	Carbohydrate transport and metabolism	Cellular Component: integral component of membrane (GO:0016021);; Biological Process: transmembrane transport (GO:0055085);;	--	--	[R]	General function prediction only	Major Facilitator Superfamily	Uncharacterized MFS-type transporter C1683.03c OS=Schizosaccharomyces pombe (strain 972 / ATCC 24843) OX=284812 GN=SPBC1683.03c PE=3 SV=1	U	Intracellular trafficking, secretion, and vesicular transport	putative transporter [Aspergillus oryzae 3.042]
Aspergillus_oryzae_3.042_newGene_441	524	421	1	1	2.311399	2.226923	0.004458	0.005458	1.8329411368503e-11	-8.4610708876964	down	[T]	Signal transduction mechanisms	--	K11314|0|aor:AOR_1_972054|K11314 transcriptional adapter 2-alpha | (RefSeq) SAGA complex subunit (Ada2)	--	[B]	Chromatin structure and dynamics	Zinc finger, ZZ type;; SWIRM domain;; Myb-like DNA-binding domain;; Protein kinase domain;; Protein tyrosine kinase	Transcriptional adapter 2 OS=Saccharomyces cerevisiae (strain ATCC 204508 / S288c) OX=559292 GN=ADA2 PE=1 SV=1	B	Chromatin structure and dynamics	SAGA complex subunit (Ada2) [Aspergillus flavus AF70]
Aspergillus_oryzae_3.042_newGene_2430	3383	1677	4267	5063	41.530494	25.470861	76.587002	83.661591	0.00241592742947531	1.33735354089946	up	--	--	--	--	--	--	--	--	--	S	Function unknown	conserved hypothetical protein [Aspergillus flavus NRRL3357]
gene2984	445	734	1584	1355	3.103598	6.424428	16.30406	13.148716	0.00542909439892069	1.68966096291341	up	--	--	--	--	--	--	--	Spindle pole body formation-associated protein	--	S	Function unknown	hypothetical protein AFLA70_235g001680 [Aspergillus flavus AF70]
gene8148	5190	4406	1427	1374	84.495009	90.121622	34.248348	30.675781	0.00228747030719953	-1.3564301670358	down	[K]	Transcription	Molecular Function: O-methyltransferase activity (GO:0008171);; Biological Process: methylation (GO:0032259);;	--	--	[R]	General function prediction only	O-methyltransferase	O-methyltransferase afvC OS=Aspergillus flavus (strain ATCC 200026 / FGSC A1120 / NRRL 3357 / JCM 12722 / SRRC 167) OX=332952 GN=afvC PE=2 SV=1	S	Function unknown	hypothetical protein Ao3042_08298 [Aspergillus oryzae 3.042]
gene11465	183	251	1687	1665	2.579397	4.443398	35.065802	31.745842	1.90294002022493e-10	3.32976701012843	up	[E]	Amino acid transport and metabolism	Molecular Function: N-acetyl-gamma-glutamyl-phosphate reductase activity (GO:0003942);; Molecular Function: aspartate-semialdehyde dehydrogenase activity (GO:0004073);; Cellular Component: nucleus (GO:0005634);; Cellular Component: cytosol (GO:0005829);; Biological Process: aspartate metabolic process (GO:0006531);; Biological Process: methionine biosynthetic process (GO:0009086);; Biological Pro…	K00133|0|aor:AOR_1_550084|K00133 aspartate-semialdehyde dehydrogenase [EC:1.2.1.11] | (RefSeq) AO090020000314; aspartate-semialdehyde dehydrogenase	Glycine, serine and threonine metabolism (ko00260);; Monobactam biosynthesis (ko00261);; Cysteine and methionine metabolism (ko00270);; Lysine biosynthesis (ko00300);; Biosynthesis of antibiotics (ko01130);; 2-Oxocarboxylic acid metabolism (ko01210);; Biosynthesis of amino acids (ko01230)	[E]	Amino acid transport and metabolism	Semialdehyde dehydrogenase, dimerisation domain;; Semialdehyde dehydrogenase, NAD binding domain	Probable aspartate-semialdehyde dehydrogenase OS=Schizosaccharomyces pombe (strain 972 / ATCC 24843) OX=284812 GN=SPCC1827.06c PE=1 SV=2	E	Amino acid transport and metabolism	unnamed protein product [Aspergillus oryzae RIB40]
gene1376	23	0	213	230	0.09816	0	1.759564	1.675866	3.36868012630143e-05	4.8424571527867	up	[H]	Coenzyme transport and metabolism	Biological Process: methylation (GO:0032259);; Molecular Function: protein dimerization activity (GO:0046983);; Molecular Function: demethylsterigmatocystin 6-O-methyltransferase activity (GO:0047145);;	--	--	--	--	O-methyltransferase	O-methyltransferase asqD OS=Emericella nidulans (strain FGSC A4 / ATCC 38163 / CBS 112.46 / NRRL 194 / M139) OX=227321 GN=asqD PE=3 SV=1	S	Function unknown	O-methyltransferase [Aspergillus oryzae 3.042]
gene3183	2	4	314	232	0.029059	0.06536	7.399482	5.055327	4.43033631091139e-09	6.8713020735482	up	[M]	Cell wall/membrane/envelope biogenesis	Molecular Function: catalytic activity (GO:0003824);; Molecular Function: coenzyme binding (GO:0050662);;	--	--	--	--	NAD dependent epimerase/dehydratase family;; GDP-mannose 4,6 dehydratase;; RmlD substrate binding domain;; 3-beta hydroxysteroid dehydrogenase/isomerase family;; Male sterility protein;; Polysaccharide biosynthesis protein	--	M	Cell wall/membrane/envelope biogenesis	nucleoside-diphosphate-sugar epimerase [Aspergillus oryzae 3.042]
gene2529	771	595	2408	2091	14.082078	13.638646	64.882545	52.124954	3.80401334340515e-06	2.15140264612375	up	[M]	Cell wall/membrane/envelope biogenesis	Molecular Function: oxidoreductase activity (GO:0016491);; Biological Process: cellular metabolic process (GO:0044237);; Molecular Function: coenzyme binding (GO:0050662);; Biological Process: oxidation-reduction process (GO:0055114);;	--	--	--	--	NAD dependent epimerase/dehydratase family;; GDP-mannose 4,6 dehydratase;; 3-beta hydroxysteroid dehydrogenase/isomerase family;; RmlD substrate binding domain;; Male sterility protein	--	M	Cell wall/membrane/envelope biogenesis	unnamed protein product [Aspergillus oryzae RIB40]
gene2471	3972	2776	367	931	34.464333	30.8594	4.657244	12.302638	1.06416604562621e-05	-1.97744817860718	down	--	--	--	--	--	--	--	--	--	S	Function unknown	hypothetical protein Ao3042_02270 [Aspergillus oryzae 3.042]
gene1274	686	615	28	27	1.90071	2.13985	0.114329	0.099747	7.20114999562654e-06	-4.14848655916212	down	--	--	Cellular Component: integral component of membrane (GO:0016021);;	--	--	--	--	--	--	--	--	hypothetical protein Ao3042_00464 [Aspergillus oryzae 3.042]
gene6738	2	3	2268	2678	0.017243	0.035981	36.242195	39.599873	6.18778628952225e-58	10.3168617463285	up	--	--	--	K18732|1.39479e-84|aor:AOR_1_362014|K18732 SAP domain-containing ribonucleoprotein | (RefSeq) AO090026000192; SAP domain protein	--	--	--	SAP domain	--	S	Function unknown	unnamed protein product [Aspergillus oryzae RIB40]
gene10838	3815	2759	653	670	15.832389	14.432021	4.171677	4.056547	2.64374733511716e-05	-1.88231622369991	down	--	--	Biological Process: negative regulation of transcription from RNA polymerase II promoter (GO:0000122);; Molecular Function: RNA polymerase II repressing transcription factor binding (GO:0001103);; Molecular Function: RNA polymerase II transcription cofactor activity (GO:0001104);; Cellular Component: cytosol (GO:0005829);; Cellular Component: mediator complex (GO:0016592);; Biological Process: po…	K15156|0|aor:AOR_1_1324164|K15156 mediator of RNA polymerase II transcription subunit 14 | (RefSeq) AO090001000735; mediator of RNA polymerase II transcription subunit 14	--	[K]	Transcription	Mediator complex subunit MED14	Mediator of RNA polymerase II transcription subunit 14 OS=Aspergillus oryzae (strain ATCC 42149 / RIB 40) OX=510516 GN=rgr1 PE=3 SV=2	K	Transcription	RecName: Full=Mediator of RNA polymerase II transcription subunit 14; AltName: Full=Mediator complex subunit 14
gene5125	89	90	1	1	3.361573	4.244384	0.039597	0.046744	2.00789925263356e-05	-6.07945819143827	down	--	--	--	--	--	--	--	--	--	S	Function unknown	conserved hypothetical protein [Aspergillus flavus NRRL3357]
Aspergillus_oryzae_3.042_newGene_1084	132	18	9918	4352	2.204965	0.376903	244.833435	99.408768	0.00502085202843752	7.13590689369942	up	--	--	--	--	--	--	--	--	Allergen Asp fl 3 (Fragment) OS=Aspergillus flavus OX=5059 PE=1 SV=1	--	--	hypothetical protein OAory_01005930 [Aspergillus oryzae]
gene3771	447	308	1	2	13.239794	11.442261	0.039296	0.077655	1.69045799563779e-09	-7.5656008955389	down	--	--	Biological Process: acyl-CoA metabolic process (GO:0006637);; Cellular Component: integral component of membrane (GO:0016021);; Molecular Function: acyl-CoA hydrolase activity (GO:0047617);;	--	--	--	--	--	--	--	--	unnamed protein product [Aspergillus oryzae RIB40]
Aspergillus_oryzae_3.042_newGene_1617	224	223	0	0	1.577735	1.969109	0	0	2.94368510419167e-09	-Inf	down	--	--	--	--	--	--	--	--	--	--	--	hypothetical protein AFLA_095300 [Aspergillus flavus NRRL3357]
gene6716	46	45	0	0	1.012966	1.234025	0	0	7.93561193682503e-06	-Inf	down	[G]	Carbohydrate transport and metabolism	Molecular Function: oxidoreductase activity (GO:0016491);; Biological Process: oxidation-reduction process (GO:0055114);;	--	--	[TZ]	Signal transduction mechanisms;; Cytoskeleton	Class II Aldolase and Adducin N-terminal domain	Meiotically up-regulated gene 14 protein OS=Schizosaccharomyces pombe (strain 972 / ATCC 24843) OX=284812 GN=mug14 PE=1 SV=1	G	Carbohydrate transport and metabolism	ribulose-5-phosphate 4-epimerase [Aspergillus oryzae 3.042]
gene7495	1158	1117	4784	3717	14.35513	17.378969	87.487907	62.908077	8.66981025345942e-05	2.3195433565371	up	--	--	Molecular Function: monophenol monooxygenase activity (GO:0004503);; Cellular Component: integral component of membrane (GO:0016021);; Biological Process: melanin biosynthetic process (GO:0042438);; Molecular Function: metal ion binding (GO:0046872);; Biological Process: oxidation-reduction process (GO:0055114);;	K00505|0|aor:AOR_1_92074|K00505 tyrosinase [EC:1.14.18.1] | (RefSeq) AO090038000061; tyrosinase	Tyrosine metabolism (ko00350);; Riboflavin metabolism (ko00740)	--	--	Common central domain of tyrosinase	Tyrosinase OS=Aspergillus oryzae (strain ATCC 42149 / RIB 40) OX=510516 GN=melO PE=1 SV=1	S	Function unknown	Tyrosinase [Aspergillus oryzae 3.042]
