# Supplementary material for: Effects on Gene Transcription Profile and Fatty Acid Composition by Genetic Modification of Mevalonate Diphosphate Decarboxylase MVD/Erg19 in Aspergillus Oryzae
Source: Microorganisms. 2019 Sep 11;7(9):342. doi: 10.3390/microorganisms7090342 (PMC6780523; doi:10.3390/microorganisms7090342)
Supplement: Supplementary file 1 [file microorganisms-07-00342-s001.zip › supplementary files/table S3.xls]

#ID	OE1-1_Count	OE1-2_Count	R2-1_Count	R2-2_Count	OE1-1_FPKM	OE1-2_FPKM	R2-1_FPKM	R2-2_FPKM	FDR	log2FC	regulated	COG_class	COG_class_annotation	GO_annotation	KEGG_annotation	KEGG_pathway_annotation	KOG_class	KOG_class_annotation	Pfam_annotation	Swiss-Prot_annotation	eggNOG_class	eggNOG_class_annotation	NR_annotation
Aspergillus_oryzae_3.042_newGene_70	0	11	15352	47558	0	0.394791	736.925781	2112.491455	9.83436372132867e-06	12.6952410224045	up	--	--	--	--	--	--	--	--	Uncharacterized protein YLR154C-G OS=Saccharomyces cerevisiae (strain ATCC 204508 / S288c) OX=559292 GN=YLR154C-G PE=2 SV=1	S	Function unknown	hypothetical protein TSTA_040370 [Talaromyces stipitatus ATCC 10500]
gene3697	315	11	853	917	6.328049	0.180718	18.71957	18.615557	0.000299465175638639	2.5054764484561	up	[I]	Lipid transport and metabolism	Molecular Function: triglyceride lipase activity (GO:0004806);; Biological Process: lipid catabolic process (GO:0016042);;	--	--	--	--	--	--	O	Posttranslational modification, protein turnover, chaperones	hypothetical protein Ao3042_03543 [Aspergillus oryzae 3.042]
gene8182	747	1023	2526	2203	13.757679	16.566299	50.823788	41.017574	0.00278549525081209	1.59073008246905	up	[I]	Lipid transport and metabolism	Molecular Function: phosphogluconate dehydrogenase (decarboxylating) activity (GO:0004616);; Biological Process: pentose-phosphate shunt (GO:0006098);; Biological Process: valine metabolic process (GO:0006573);; Molecular Function: 3-hydroxyisobutyrate dehydrogenase activity (GO:0008442);; Molecular Function: NAD binding (GO:0051287);; Biological Process: oxidation-reduction process (GO:0055114);;	K00020|0|afv:AFLA_119960|K00020 3-hydroxyisobutyrate dehydrogenase [EC:1.1.1.31] | (RefSeq) oxidoreductase, putative	Valine, leucine and isoleucine degradation (ko00280)	[R]	General function prediction only	NAD-binding of NADP-dependent 3-hydroxyisobutyrate dehydrogenase;; NAD binding domain of 6-phosphogluconate dehydrogenase	--	I	Lipid transport and metabolism	putative dehydrogenase [Aspergillus oryzae 3.042]
gene11531	1442	2650	4202	4826	24.143553	39.000706	76.856369	81.675835	0.00398713717018214	1.3179968414896	up	[C]	Energy production and conversion	Molecular Function: oxidoreductase activity (GO:0016491);; Molecular Function: molybdenum ion binding (GO:0030151);; Biological Process: nitrate assimilation (GO:0042128);; Biological Process: oxidation-reduction process (GO:0055114);;	K00387|0|aor:AOR_1_416084|K00387 sulfite oxidase [EC:1.8.3.1] | (RefSeq) AO090020000232; NADH-cytochrome B5 reductase	Sulfur metabolism (ko00920)	[C]	Energy production and conversion	Oxidoreductase molybdopterin binding domain;; Mo-co oxidoreductase dimerisation domain	Nitrate reductase [NADPH] OS=Neurospora crassa (strain ATCC 24698 / 74-OR23-1A / CBS 708.71 / DSM 1257 / FGSC 987) OX=367110 GN=nit-3 PE=1 SV=3	S	Function unknown	oxidoreductase molybdopterin binding protein [Aspergillus oryzae]
gene10037	1	27	169	183	0.004737	0.387297	3.01155	3.023757	0.000568864816461109	3.89320777771629	up	--	--	--	--	--	--	--	--	--	--	--	hypothetical protein Ao3042_10315 [Aspergillus oryzae 3.042]
Aspergillus_oryzae_3.042_newGene_1593	0	0	310	155	0	0	5.596378	2.155087	2.56317206619532e-05	Inf	up	[C]	Energy production and conversion	Molecular Function: methyltransferase activity (GO:0008168);; Biological Process: methylation (GO:0032259);;	--	--	--	--	Methyltransferase domain;; Methyltransferase domain;; Methyltransferase domain;; Methyltransferase domain;; Methyltransferase domain;; Lysine methyltransferase	Secondary metabolism regulator LAE1 OS=Cochliobolus heterostrophus (strain C5 / ATCC 48332 / race O) OX=701091 GN=LAE1 PE=3 SV=1	S	Function unknown	SAM domain methyltransferase, putative [Aspergillus flavus NRRL3357]
gene3265	1660	2592	522	464	15.183373	20.828827	5.347401	4.488443	0.000382548669586506	-1.930147295958	down	[C]	Energy production and conversion	Molecular Function: O-methyltransferase activity (GO:0008171);; Molecular Function: oxidoreductase activity (GO:0016491);; Biological Process: methylation (GO:0032259);; Biological Process: oxidation-reduction process (GO:0055114);; Molecular Function: FAD binding (GO:0071949);;	--	--	--	--	Tryptophan halogenase;; FAD binding domain;; NAD(P)-binding Rossmann-like domain	Flavine halogenase aclH OS=Aspergillus oryzae (strain ATCC 42149 / RIB 40) OX=510516 GN=aclH PE=1 SV=1	S	Function unknown	O-methyltransferase [Aspergillus oryzae 3.042]
gene220	2420	1727	347	394	30.203707	18.938524	4.726781	4.964192	0.00597171459322861	-2.35175231702171	down	[QV]	Secondary metabolites biosynthesis, transport and catabolism;; Defense mechanisms	Molecular Function: iron ion binding (GO:0005506);; Cellular Component: membrane (GO:0016020);; Molecular Function: oxidoreductase activity, acting on paired donors, with incorporation or reduction of molecular oxygen, reduced flavin or flavoprotein as one donor, and incorporation of one atom of oxygen (GO:0016712);; Molecular Function: heme binding (GO:0020037);; Biological Process: oxidation-re…	K15388|0|aor:AOR_1_490164|K15388 cytochrome P450 monooxygenase | (RefSeq) AO090001000288; cytochrome P450	--	[QI]	Secondary metabolites biosynthesis, transport and catabolism;; Lipid transport and metabolism	Cytochrome P450	Cytochrome P450 monooxygenase lepH OS=Aspergillus flavus (strain ATCC 200026 / FGSC A1120 / NRRL 3357 / JCM 12722 / SRRC 167) OX=332952 GN=lepH PE=3 SV=1	Q	Secondary metabolites biosynthesis, transport and catabolism	hypothetical protein Ao3042_11274 [Aspergillus oryzae 3.042]
gene2719	16054	15456	31593	48365	313.085114	264.984741	672.96106	953.306152	0.00255730456377358	1.47949180208049	up	[J]	Translation, ribosomal structure and biogenesis	Molecular Function: O-methyltransferase activity (GO:0008171);; Biological Process: methylation (GO:0032259);; Biological Process: secondary metabolite biosynthetic process (GO:0044550);;	--	--	[R]	General function prediction only	O-methyltransferase	O-methyltransferase aclU OS=Aspergillus oryzae (strain ATCC 42149 / RIB 40) OX=510516 GN=aclU PE=3 SV=1	S	Function unknown	hypothetical protein Ao3042_02545 [Aspergillus oryzae 3.042]
gene1277	40	69	0	0	0.602308	0.925622	0	0	4.97035938814161e-06	-Inf	down	[CE]	Energy production and conversion;; Amino acid transport and metabolism	Molecular Function: oxidoreductase activity, acting on the CH-OH group of donors, NAD or NADP as acceptor (GO:0016616);; Molecular Function: hydrolase activity (GO:0016787);; Biological Process: oxidation-reduction process (GO:0055114);;	--	--	[E]	Amino acid transport and metabolism	Isochorismatase family;; Isocitrate/isopropylmalate dehydrogenase	Homoisocitrate dehydrogenase OS=Schizosaccharomyces pombe (strain 972 / ATCC 24843) OX=284812 GN=lys12 PE=1 SV=1	Q	Secondary metabolites biosynthesis, transport and catabolism	isochorismatase family hydrolase [Aspergillus oryzae 3.042]
Aspergillus_oryzae_3.042_newGene_384	152	162	10	21	2.789142	2.610316	0.183812	0.383852	0.00696192966668628	-3.21020557381992	down	[V]	Defense mechanisms	--	--	--	--	--	Beta-lactamase	--	V	Defense mechanisms	Mannosyltransferase 1, CMT1 [Aspergillus oryzae]
gene3769	9919	9952	2111	4069	182.411453	160.889771	42.397549	75.621971	0.000101642795404511	-1.55483187559919	down	--	--	Cellular Component: integral component of membrane (GO:0016021);;	--	--	--	--	Protein of unknown function (DUF3445)	--	S	Function unknown	conserved hypothetical protein [Aspergillus flavus NRRL3357]
gene8406	1231	2402	3752	4649	56.495655	96.92131	188.120102	215.739227	0.00241083337131169	1.3856807929552	up	[R]	General function prediction only	Molecular Function: RNA polymerase II transcription factor activity, sequence-specific DNA binding (GO:0000981);; Cellular Component: nucleus (GO:0005634);; Biological Process: regulation of transcription from RNA polymerase II promoter (GO:0006357);; Molecular Function: zinc ion binding (GO:0008270);;	--	--	--	--	ChrR Cupin-like domain	--	S	Function unknown	hypothetical protein Ao3042_08558 [Aspergillus oryzae 3.042]
gene1781	1938	2576	69	9	79.975945	93.444115	3.107397	0.367856	2.41021518917008e-24	-5.63349633793455	down	--	--	Molecular Function: N-acetyltransferase activity (GO:0008080);;	--	--	--	--	Acetyltransferase (GNAT) domain;; Acetyltransferase (GNAT) domain;; Acetyltransferase (GNAT) family;; Acetyltransferase (GNAT) domain	--	S	Function unknown	unnamed protein product [Aspergillus oryzae RIB40]
gene11305	8399	12785	3872	1871	71.347669	97.396137	42.52679	19.299	0.00443969273198668	-1.68516097754938	down	[G]	Carbohydrate transport and metabolism	Molecular Function: alcohol dehydrogenase (NAD) activity (GO:0004022);; Cellular Component: cytoplasm (GO:0005737);; Biological Process: ethanol catabolic process (GO:0006068);; Biological Process: threonine catabolic process (GO:0006567);; Molecular Function: zinc ion binding (GO:0008270);; Biological Process: ethanol biosynthetic process involved in glucose fermentation to ethanol (GO:0043458);;	K13953|0|aor:AOR_1_1062184|K13953 alcohol dehydrogenase, propanol-preferring [EC:1.1.1.1] | (RefSeq) AO090009000634; alcohol dehydrogenase 2	Glycolysis / Gluconeogenesis (ko00010);; Fatty acid degradation (ko00071);; Tyrosine metabolism (ko00350);; Biosynthesis of antibiotics (ko01130)	[Q]	Secondary metabolites biosynthesis, transport and catabolism	Alcohol dehydrogenase GroES-like domain;; Zinc-binding dehydrogenase	Alcohol dehydrogenase 1 OS=Aspergillus flavus (strain ATCC 200026 / FGSC A1120 / NRRL 3357 / JCM 12722 / SRRC 167) OX=332952 GN=adh1 PE=2 SV=2	C	Energy production and conversion	unnamed protein product [Aspergillus oryzae RIB40]
gene2549	1413	2183	7981	6081	11.487767	15.623885	70.998563	49.953279	0.000585386402404167	2.15068545307579	up	[E]	Amino acid transport and metabolism	Molecular Function: carboxy-lyase activity (GO:0016831);; Biological Process: carboxylic acid metabolic process (GO:0019752);; Molecular Function: pyridoxal phosphate binding (GO:0030170);; Molecular Function: metal ion binding (GO:0046872);;	--	--	--	--	Pyridoxal-dependent decarboxylase conserved domain	--	E	Amino acid transport and metabolism	pyridoxal-dependent decarboxylase domain protein [Aspergillus flavus NRRL3357]
gene963	943	944	92	324	9.284874	8.172017	0.978887	3.221546	0.00870888264996372	-2.06923667995459	down	--	--	--	--	--	--	--	--	--	S	Function unknown	conserved hypothetical protein [Aspergillus flavus NRRL3357]
gene1955	288	441	1	1	5.877527	7.918032	0.001935	0.005561	4.66440135408995e-12	-8.33659224546365	down	[I]	Lipid transport and metabolism	Molecular Function: triglyceride lipase activity (GO:0004806);; Cellular Component: extracellular region (GO:0005576);; Cellular Component: integral component of membrane (GO:0016021);; Biological Process: lipid catabolic process (GO:0016042);; Molecular Function: acylglycerol lipase activity (GO:0047372);; Biological Process: transmembrane transport (GO:0055085);;	--	--	[I]	Lipid transport and metabolism	Lipase (class 3);; Lipase 3 N-terminal region;; Alpha/beta hydrolase	Mono- and diacylglycerol lipase OS=Penicillium cyclopium OX=60167 GN=mdlA PE=1 SV=1	S	Function unknown	Lipase3 [Aspergillus parasiticus SU-1]
gene8836	1880	1874	349	437	20.417165	15.543208	3.745627	4.584082	0.000225293741757172	-2.11097684085831	down	--	--	Cellular Component: integral component of membrane (GO:0016021);; Molecular Function: metal ion transmembrane transporter activity (GO:0046873);; Biological Process: cation transmembrane transport (GO:0098655);;	--	--	--	--	--	--	--	--	hypothetical protein Ao3042_08960 [Aspergillus oryzae 3.042]
Aspergillus_oryzae_3.042_newGene_627	3616	3723	1171	803	53.075012	48.02519	18.905685	11.925681	0.000117443456592598	-1.72649589939237	down	--	--	--	--	--	--	--	--	--	S	Function unknown	hypothetical protein AFLA70_147g002441 [Aspergillus flavus AF70]
gene5976	1818	2317	536	20	17.286259	19.369324	5.562267	0.188342	2.39908783235857e-07	-2.66437744130489	down	--	--	--	--	--	--	--	--	--	S	Function unknown	unnamed protein product [Aspergillus oryzae RIB40]
gene6961	2186	1823	4934	4441	14.411282	10.803083	29.403501	25.624261	0.00150793040509788	1.37395589520452	up	--	--	Molecular Function: catalytic activity (GO:0003824);; Biological Process: metabolic process (GO:0008152);;	--	--	--	--	--	--	S	Function unknown	hypothetical protein Ao3042_07035 [Aspergillus oryzae 3.042]
Aspergillus_oryzae_3.042_newGene_1564	35	67	405	259	1.232965	1.904962	14.824451	8.480313	0.00885269668012966	2.90166392538288	up	--	--	Cellular Component: membrane (GO:0016020);; Molecular Function: oxidoreductase activity, acting on CH-OH group of donors (GO:0016614);; Molecular Function: flavin adenine dinucleotide binding (GO:0050660);; Biological Process: oxidation-reduction process (GO:0055114);;	--	--	[O]	Posttranslational modification, protein turnover, chaperones	Berberine and berberine like	Uncharacterized RING finger protein C57A7.09 OS=Schizosaccharomyces pombe (strain 972 / ATCC 24843) OX=284812 GN=SPAC57A7.09 PE=1 SV=1	C	Energy production and conversion	hypothetical protein AFLA70_640g000421 [Aspergillus flavus AF70]
gene9290	958	1641	3765	3530	31.580036	47.546776	135.595352	117.619713	0.000212479034221553	1.66956473063494	up	[IQR]	Lipid transport and metabolism;; Secondary metabolites biosynthesis, transport and catabolism;; General function prediction only	Molecular Function: oxidoreductase activity (GO:0016491);; Biological Process: oxidation-reduction process (GO:0055114);;	--	--	[R]	General function prediction only	Enoyl-(Acyl carrier protein) reductase;; short chain dehydrogenase;; KR domain	Uncharacterized oxidoreductase C922.06 OS=Schizosaccharomyces pombe (strain 972 / ATCC 24843) OX=284812 GN=SPAC922.06 PE=3 SV=1	S	Function unknown	unnamed protein product [Aspergillus oryzae RIB40]
gene3476	2956	3105	551	599	15.556535	14.369598	3.162575	3.185935	1.40435888822609e-06	-2.24547852933466	down	--	--	Cellular Component: fungal-type vacuole membrane (GO:0000329);; Biological Process: phosphatidylinositol-3-phosphate biosynthetic process (GO:0036092);; Molecular Function: phosphatidylinositol-3,5-bisphosphate 5-phosphatase activity (GO:0043813);; Biological Process: phosphatidylinositol dephosphorylation (GO:0046856);; Cellular Component: PAS complex (GO:0070772);;	--	--	[I]	Lipid transport and metabolism	SacI homology domain;; Tti2 family	Polyphosphoinositide phosphatase OS=Saccharomyces cerevisiae (strain ATCC 204508 / S288c) OX=559292 GN=FIG4 PE=1 SV=1	T	Signal transduction mechanisms	unnamed protein product [Aspergillus oryzae RIB40]
gene6241	0	12	113	111	0	0.144716	1.83058	1.662228	0.000241590382090386	4.47428860645751	up	[E]	Amino acid transport and metabolism	--	--	--	--	--	--	--	S	Function unknown	unnamed protein product [Aspergillus oryzae RIB40]
gene2717	3589	3635	8428	13819	118.885345	105.869736	304.996704	462.757324	0.00601580391402036	1.75881661030852	up	--	--	Cellular Component: integral component of membrane (GO:0016021);;	--	--	--	--	--	--	S	Function unknown	conserved hypothetical protein [Aspergillus flavus NRRL3357]
gene3966	246	217	1	2	2.202883	1.706854	0.000891	0.017882	7.36581800896586e-09	-7.14705404026938	down	--	--	--	--	--	--	--	--	--	S	Function unknown	cell wall protein, putative [Aspergillus oryzae 3.042]
gene8815	2395	3209	611	858	43.696457	51.461262	12.165221	15.806889	0.000381311679601984	-1.77687645544055	down	--	--	--	--	--	--	--	--	--	S	Function unknown	hypothetical protein Ao3042_08937 [Aspergillus oryzae 3.042]
gene9615	77	109	2	2	3.999538	5.0003	0.108463	0.093473	4.1387415221854e-05	-5.36961020418991	down	--	--	--	--	--	--	--	--	--	--	--	unnamed protein product [Aspergillus oryzae RIB40]
gene2732	18811	17061	37972	52989	413.033691	329.312164	910.66687	1175.943237	0.000519708202895761	1.47889543756803	up	[E]	Amino acid transport and metabolism	Molecular Function: transaminase activity (GO:0008483);; Cellular Component: integral component of membrane (GO:0016021);; Molecular Function: carbon-sulfur lyase activity (GO:0016846);; Molecular Function: pyridoxal phosphate binding (GO:0030170);; Biological Process: gliotoxin biosynthetic process (GO:2001310);;	--	--	[T]	Signal transduction mechanisms	Aminotransferase class I and II	Probable aminotransferase aclI OS=Aspergillus oryzae (strain ATCC 42149 / RIB 40) OX=510516 GN=aclI PE=3 SV=1	E	Amino acid transport and metabolism	unnamed protein product [Aspergillus oryzae RIB40]
Aspergillus_oryzae_3.042_newGene_1125	2214	3931	490	34	53.787186	83.856559	13.001496	0.793733	0.000134176963545807	-3.310173156531	down	--	--	--	--	--	--	--	GPR1/FUN34/yaaH family	Protein alcS OS=Neosartorya fumigata (strain ATCC MYA-4609 / Af293 / CBS 101355 / FGSC A1100) OX=330879 GN=alcS PE=3 SV=1	S	Function unknown	hypothetical protein OAory_01019560 [Aspergillus oryzae]
gene6861	202	154	986	1662	3.214111	2.153232	17.157806	26.763315	4.44210494630493e-05	3.01674193486417	up	--	--	Molecular Function: transferase activity, transferring acyl groups other than amino-acyl groups (GO:0016747);;	--	--	--	--	Transferase family	O-acetyltransferase ANAat OS=Neosartorya fischeri (strain ATCC 1020 / DSM 3700 / CBS 544.65 / FGSC A1164 / JCM 1740 / NRRL 181 / WB 181) OX=331117 GN=anaAT PE=1 SV=1	S	Function unknown	O-acetyltransferase [Aspergillus oryzae 3.042]
gene6238	0	9	226	268	0	0.125221	4.568748	5.02861	4.71739753172199e-08	6.02351815118769	up	--	--	--	--	--	--	--	--	--	--	--	hypothetical protein Ao3042_06287 [Aspergillus oryzae 3.042]
gene326	2270	2702	682	897	11.667773	12.076009	3.825813	4.659189	0.00627544794910459	-1.5033127444557	down	[Q]	Secondary metabolites biosynthesis, transport and catabolism	Molecular Function: RNA polymerase II transcription factor activity, sequence-specific DNA binding (GO:0000981);; Molecular Function: DNA binding (GO:0003677);; Cellular Component: nucleus (GO:0005634);; Biological Process: regulation of transcription from RNA polymerase II promoter (GO:0006357);; Molecular Function: zinc ion binding (GO:0008270);; Molecular Function: acetyltransferase activity (…	--	--	--	--	N-acetyltransferase;; Fungal specific transcription factor domain;; Fungal Zn(2)-Cys(6) binuclear cluster domain	Uncharacterized transcriptional regulatory protein C3C7.04 OS=Schizosaccharomyces pombe (strain 972 / ATCC 24843) OX=284812 GN=SPAC3C7.04 PE=3 SV=1	Q	Secondary metabolites biosynthesis, transport and catabolism	hypothetical protein Ao3042_11429 [Aspergillus oryzae 3.042]
gene4277	1617	1983	44	129	33.970825	36.609753	1.004431	2.728222	1.24354380072063e-13	-4.25238689892441	down	[E]	Amino acid transport and metabolism	Cellular Component: mitochondrion (GO:0005739);; Cellular Component: cytosol (GO:0005829);; Molecular Function: transaminase activity (GO:0008483);; Molecular Function: pyridoxal phosphate binding (GO:0030170);; Molecular Function: 2,2-dialkylglycine decarboxylase (pyruvate) activity (GO:0047432);;	--	--	[E]	Amino acid transport and metabolism	Aminotransferase class-III	Uncharacterized aminotransferase C1039.07c OS=Schizosaccharomyces pombe (strain 972 / ATCC 24843) OX=284812 GN=SPAC1039.07c PE=3 SV=1	E	Amino acid transport and metabolism	4-aminobutyrate aminotransferase [Aspergillus oryzae 3.042]
gene4612	83	289	1335	1050	0.578116	1.687101	10.357383	7.868137	6.22818108926537e-06	2.89588914692839	up	--	--	Cellular Component: integral component of membrane (GO:0016021);; Molecular Function: hydrolase activity, acting on ester bonds (GO:0016788);;	--	--	--	--	--	Acetylesterase OS=Myceliophthora thermophila (strain ATCC 42464 / BCRC 31852 / DSM 1799) OX=573729 GN=aes1 PE=3 SV=1	--	--	cellulose-binding GDSL lipase/acylhydrolase, putative [Aspergillus flavus NRRL3357]
gene8173	4270	5699	1302	2093	84.324661	98.945007	28.077593	41.764313	0.00147400053298428	-1.40422041448546	down	--	--	Cellular Component: integral component of membrane (GO:0016021);;	--	--	--	--	Transmembrane amino acid transporter protein	N amino acid transport system protein OS=Neurospora crassa (strain ATCC 24698 / 74-OR23-1A / CBS 708.71 / DSM 1257 / FGSC 987) OX=367110 GN=mtr PE=3 SV=2	E	Amino acid transport and metabolism	amino acid transporter (Mtr), putative [Aspergillus oryzae 3.042]
Aspergillus_oryzae_3.042_newGene_1082	25	15	223	483	0.688976	0.318358	4.230817	11.959797	0.0037059783800743	4.24428010785612	up	--	--	--	--	--	--	--	--	--	--	--	hypothetical protein AFLA_000880 [Aspergillus flavus NRRL3357]
gene2737	21565	20581	47580	56827	249.194456	209.680605	602.411879	665.81893	0.000929238802616089	1.45324370797436	up	[QV]	Secondary metabolites biosynthesis, transport and catabolism;; Defense mechanisms	Molecular Function: RNA polymerase II transcription factor activity, sequence-specific DNA binding (GO:0000981);; Molecular Function: monooxygenase activity (GO:0004497);; Molecular Function: iron ion binding (GO:0005506);; Cellular Component: nucleus (GO:0005634);; Biological Process: regulation of transcription from RNA polymerase II promoter (GO:0006357);; Molecular Function: zinc ion binding …	--	--	[Q]	Secondary metabolites biosynthesis, transport and catabolism	Cytochrome P450	Cytochrome P450 monooxygenase aclL OS=Aspergillus oryzae (strain ATCC 42149 / RIB 40) OX=510516 GN=aclL PE=3 SV=1	Q	Secondary metabolites biosynthesis, transport and catabolism	unnamed protein product [Aspergillus oryzae RIB40]
gene7068	7780	7949	1333	3665	148.902237	133.735565	27.85574	70.883232	0.00150715141659447	-1.53405712196228	down	--	--	--	--	--	--	--	--	--	S	Function unknown	hypothetical protein Ao3042_07144 [Aspergillus oryzae 3.042]
gene6174	566	547	16	17	18.033316	15.345186	0.525557	0.535957	2.88448945232596e-08	-4.92652209396064	down	--	--	Cellular Component: endoplasmic reticulum membrane (GO:0005789);; Biological Process: 'de novo' protein folding (GO:0006458);; Cellular Component: integral component of membrane (GO:0016021);;	--	--	--	--	Chaperone for protein-folding within the ER, fungal	Protein rot1 OS=Aspergillus oryzae (strain ATCC 42149 / RIB 40) OX=510516 GN=rot1 PE=3 SV=2	U	Intracellular trafficking, secretion, and vesicular transport	hypothetical protein AFLA70_5g008070 [Aspergillus flavus AF70]
gene7860	11267	10579	21175	22894	526.026367	434.176239	1079.73291	1080.257568	0.00923861360289785	1.15971914531983	up	[S]	Function unknown	Cellular Component: intracellular (GO:0005622);; Biological Process: metabolic process (GO:0008152);; Molecular Function: carbon-sulfur lyase activity (GO:0016846);; Biological Process: cellular response to farnesol (GO:0097308);;	--	--	--	--	Glutathione-dependent formaldehyde-activating enzyme	--	S	Function unknown	DUF636 domain protein [Aspergillus flavus NRRL3357]
gene5087	10750	13929	3547	4775	307.97168	350.789001	110.978813	138.241165	0.000429184776394791	-1.41360595900115	down	[Q]	Secondary metabolites biosynthesis, transport and catabolism	Cellular Component: extracellular region (GO:0005576);; Biological Process: cellulose catabolic process (GO:0030245);; Biological Process: xylan catabolic process (GO:0045493);; Molecular Function: acetylxylan esterase activity (GO:0046555);;	K05972|0|aor:AOR_1_1260054|K05972 acetylxylan esterase [EC:3.1.1.72] | (RefSeq) AO090011000745; acetylxylan esterase A	--	--	--	Esterase PHB depolymerase;; Prolyl oligopeptidase family	Acetylxylan esterase A OS=Aspergillus oryzae (strain ATCC 42149 / RIB 40) OX=510516 GN=axeA PE=1 SV=1	Q	Secondary metabolites biosynthesis, transport and catabolism	unnamed protein product [Aspergillus oryzae RIB40]
gene7901	12	14	144	138	0.132837	0.133621	1.741067	1.535967	0.00176212301345073	3.60110441085487	up	[C]	Energy production and conversion	Molecular Function: zinc ion binding (GO:0008270);; Molecular Function: FMN binding (GO:0010181);; Molecular Function: oxidoreductase activity (GO:0016491);; Biological Process: oxidation-reduction process (GO:0055114);;	--	--	[CR]	Energy production and conversion;; General function prediction only	NADH:flavin oxidoreductase / NADH oxidase family;; Zinc-binding dehydrogenase;; Zinc-binding dehydrogenase	Zinc-type alcohol dehydrogenase-like protein C16A3.02c OS=Schizosaccharomyces pombe (strain 972 / ATCC 24843) OX=284812 GN=SPBC16A3.02c PE=3 SV=1	C	Energy production and conversion	FMN binding oxidoreductase, putative [Aspergillus flavus NRRL3357]
gene10413	1	1	96	62	0.000872	0.001759	0.703858	0.419106	4.64709347331254e-06	6.4724263137281	up	--	--	Molecular Function: monooxygenase activity (GO:0004497);; Molecular Function: iron ion binding (GO:0005506);; Cellular Component: integral component of membrane (GO:0016021);; Molecular Function: oxidoreductase activity, acting on paired donors, with incorporation or reduction of molecular oxygen (GO:0016705);; Molecular Function: heme binding (GO:0020037);; Biological Process: oxidation-reductio…	--	--	--	--	--	Cytochrome P450 monooxygenase sol6 OS=Alternaria solani OX=48100 GN=sol6 PE=3 SV=1	--	--	unnamed protein product [Aspergillus oryzae RIB40]
gene839	1371	1206	8935	6786	26.505161	20.499792	188.722733	132.622574	1.176651222458e-05	2.7658761988764	up	--	--	Molecular Function: cystathionine beta-lyase activity (GO:0004121);; Cellular Component: mitochondrion (GO:0005739);; Molecular Function: pyridoxal phosphate binding (GO:0030170);; Biological Process: 'de novo' L-methionine biosynthetic process (GO:0071266);;	--	--	--	--	--	Uncharacterized membrane protein C365.16 OS=Schizosaccharomyces pombe (strain 972 / ATCC 24843) OX=284812 GN=SPBC365.16 PE=4 SV=1	S	Function unknown	unnamed protein product [Aspergillus oryzae RIB40]
gene2738	1819	1817	3732	4887	126.377083	110.994583	283.314087	343.279083	0.00150715141659447	1.38851092558728	up	--	--	Molecular Function: monooxygenase activity (GO:0004497);; Molecular Function: iron ion binding (GO:0005506);; Cellular Component: integral component of membrane (GO:0016021);; Molecular Function: oxidoreductase activity, acting on paired donors, with incorporation or reduction of molecular oxygen (GO:0016705);; Molecular Function: heme binding (GO:0020037);; Biological Process: oxidation-reductio…	--	--	--	--	--	Cytochrome P450 monooxygenase aclO OS=Aspergillus oryzae (strain ATCC 42149 / RIB 40) OX=510516 GN=aclO PE=3 SV=2	--	--	unnamed protein product [Aspergillus oryzae RIB40]
gene3189	15367	18109	2541	2837	130.257908	133.860539	48.485649	49.886725	2.09721131210073e-12	-2.48105155332065	down	[QV]	Secondary metabolites biosynthesis, transport and catabolism;; Defense mechanisms	Molecular Function: monooxygenase activity (GO:0004497);; Molecular Function: iron ion binding (GO:0005506);; Cellular Component: integral component of membrane (GO:0016021);; Molecular Function: oxidoreductase activity, acting on paired donors, with incorporation or reduction of molecular oxygen (GO:0016705);; Molecular Function: heme binding (GO:0020037);; Biological Process: ascospore wall ass…	--	--	[QI]	Secondary metabolites biosynthesis, transport and catabolism;; Lipid transport and metabolism	Cytochrome P450	Cytochrome P450-DIT2 OS=Saccharomyces cerevisiae (strain ATCC 204508 / S288c) OX=559292 GN=DIT2 PE=1 SV=2	Q	Secondary metabolites biosynthesis, transport and catabolism	cytochrome protein [Aspergillus oryzae 3.042]
gene923	3341	3786	977	1257	39.336934	33.726467	11.079152	14.332892	0.00127703996472138	-1.52370406356587	down	[QV]	Secondary metabolites biosynthesis, transport and catabolism;; Defense mechanisms	Molecular Function: monooxygenase activity (GO:0004497);; Molecular Function: iron ion binding (GO:0005506);; Molecular Function: oxidoreductase activity, acting on paired donors, with incorporation or reduction of molecular oxygen (GO:0016705);; Molecular Function: heme binding (GO:0020037);; Biological Process: oxidation-reduction process (GO:0055114);;	--	--	[QI]	Secondary metabolites biosynthesis, transport and catabolism;; Lipid transport and metabolism	Cytochrome P450	Cytochrome P450 52A3-A OS=Candida maltosa OX=5479 GN=CYP52A3-A PE=1 SV=3	Q	Secondary metabolites biosynthesis, transport and catabolism	putative cytochrome P450 [Aspergillus flavus AF70]
gene157	110	101	13	6	4.113453	3.327652	0.528367	0.20912	0.00773968173859644	-3.29762388549118	down	--	--	Biological Process: polysaccharide catabolic process (GO:0000272);; Cellular Component: extracellular region (GO:0005576);; Molecular Function: chitosanase activity (GO:0016977);;	--	--	--	--	Fungal chitosanase of glycosyl hydrolase group 75	Endo-chitosanase OS=Aspergillus oryzae OX=5062 GN=csn PE=1 SV=1	--	--	hypothetical protein AFLA70_286g001601 [Aspergillus flavus AF70]
gene1687	674	473	6	24	6.095138	3.756909	0.059276	0.215662	2.69352668389904e-07	-5.16429083337636	down	[Q]	Secondary metabolites biosynthesis, transport and catabolism	Molecular Function: catalytic activity (GO:0003824);; Biological Process: metabolic process (GO:0008152);; Molecular Function: phosphopantetheine binding (GO:0031177);;	--	--	[Q]	Secondary metabolites biosynthesis, transport and catabolism	AMP-binding enzyme;; Male sterility protein;; Phosphopantetheine attachment site;; AMP-binding enzyme C-terminal domain;; NAD dependent epimerase/dehydratase family;; 3-beta hydroxysteroid dehydrogenase/isomerase family	L-2-aminoadipate reductase OS=Schizosaccharomyces pombe (strain 972 / ATCC 24843) OX=284812 GN=lys1 PE=1 SV=3	Q	Secondary metabolites biosynthesis, transport and catabolism	non-ribosomal peptide synthetase module [Aspergillus oryzae 3.042]
gene8049	835	962	128	209	14.842064	15.030809	2.46696	3.747808	0.00343514615812384	-2.27243499617197	down	[QV]	Secondary metabolites biosynthesis, transport and catabolism;; Defense mechanisms	Molecular Function: monooxygenase activity (GO:0004497);; Molecular Function: iron ion binding (GO:0005506);; Cellular Component: integral component of membrane (GO:0016021);; Molecular Function: oxidoreductase activity, acting on paired donors, with incorporation or reduction of molecular oxygen (GO:0016705);; Molecular Function: heme binding (GO:0020037);; Biological Process: oxidation-reductio…	--	--	[Q]	Secondary metabolites biosynthesis, transport and catabolism	Cytochrome P450	Cytochrome P450 monooxygenase sdnE OS=Sordaria araneosa OX=573841 GN=sdnE PE=3 SV=1	Q	Secondary metabolites biosynthesis, transport and catabolism	cytochrome P450, putative [Aspergillus flavus NRRL3357]
gene7641	960158	1248612	172215	151484	13926.75	15920.926758	2728.224854	2220.665771	3.08586268182633e-05	-2.60030768336369	down	[P]	Inorganic ion transport and metabolism	Molecular Function: N,N-dimethylaniline monooxygenase activity (GO:0004499);; Molecular Function: flavin adenine dinucleotide binding (GO:0050660);; Molecular Function: NADP binding (GO:0050661);; Biological Process: oxidation-reduction process (GO:0055114);;	--	--	[Q]	Secondary metabolites biosynthesis, transport and catabolism	Flavin-binding monooxygenase-like;; Pyridine nucleotide-disulphide oxidoreductase;; Pyridine nucleotide-disulphide oxidoreductase;; NAD(P)-binding Rossmann-like domain;; L-lysine 6-monooxygenase (NADPH-requiring)	Dual-functional monooxygenase/methyltransferase psoF OS=Neosartorya fumigata (strain ATCC MYA-4609 / Af293 / CBS 101355 / FGSC A1100) OX=330879 GN=psoF PE=1 SV=1	P	Inorganic ion transport and metabolism	putative flavoprotein involved in K+ transport [Aspergillus oryzae 3.042]
gene10268	0	0	619	602	0	0	4.586702	4.133301	2.9049886572324e-20	Inf	up	--	--	Molecular Function: nucleotide binding (GO:0000166);; Biological Process: maturation of LSU-rRNA from tricistronic rRNA transcript (SSU-rRNA, 5.8S rRNA, LSU-rRNA) (GO:0000463);; Molecular Function: nucleic acid binding (GO:0003676);; Cellular Component: nucleolus (GO:0005730);; Cellular Component: preribosome (GO:0030684);;	K14837|0|aor:AOR_1_124034|K14837 nucleolar protein 12 | (RefSeq) AO090103000065; nucleolar protein 12	--	[R]	General function prediction only	RNA recognition motif. (a.k.a. RRM, RBD, or RNP domain)	Nucleolar protein 12 OS=Neosartorya fumigata (strain ATCC MYA-4609 / Af293 / CBS 101355 / FGSC A1100) OX=330879 GN=nop12 PE=3 SV=1	S	Function unknown	unnamed protein product [Aspergillus oryzae RIB40]
gene3264	8	7	461	392	0.138256	0.115941	9.907311	7.785027	4.06685160309188e-10	5.98218828762055	up	[H]	Coenzyme transport and metabolism	Molecular Function: O-methyltransferase activity (GO:0008171);; Molecular Function: oxidoreductase activity (GO:0016491);; Biological Process: methylation (GO:0032259);; Biological Process: oxidation-reduction process (GO:0055114);;	--	--	[R]	General function prediction only	O-methyltransferase	O-methyltransferase lepI OS=Aspergillus flavus (strain ATCC 200026 / FGSC A1120 / NRRL 3357 / JCM 12722 / SRRC 167) OX=332952 GN=lepI PE=3 SV=1	S	Function unknown	O-methyltransferase, putative [Aspergillus flavus NRRL3357]
gene9909	869	1407	5217	4210	9.025687	12.845516	59.174213	44.187672	1.05555975550618e-05	2.23375137709887	up	[G]	Carbohydrate transport and metabolism	Biological Process: viral process (GO:0016032);;	--	--	--	--	Putative mucin or carbohydrate-binding module;; Peptidase M60, enhancin and enhancin-like	--	--	--	unnamed protein product [Aspergillus oryzae RIB40]
gene11517	75	60	0	4	5.324659	3.69283	0	0.264324	0.00026423654027428	-5.00851843998573	down	[S]	Function unknown	Molecular Function: carbohydrate binding (GO:0030246);;	--	--	--	--	D-mannose binding lectin	--	S	Function unknown	conserved hypothetical protein [Aspergillus flavus NRRL3357]
gene4427	841	1125	7111	4649	12.684099	14.63171	111.090583	66.8627	0.00660631172073074	2.76254715243148	up	[H]	Coenzyme transport and metabolism	Molecular Function: methylenetetrahydrofolate dehydrogenase (NADP+) activity (GO:0004488);; Biological Process: folic acid-containing compound biosynthetic process (GO:0009396);; Molecular Function: hydrolase activity (GO:0016787);; Biological Process: oxidation-reduction process (GO:0055114);;	K00295|0|aor:AOR_1_236184|K00295 methylenetetrahydrofolate dehydrogenase (NAD+) [EC:1.5.1.15] | (RefSeq) AO090009000139; methylenetetrahydrofolate dehydrogenase	--	[H]	Coenzyme transport and metabolism	Tetrahydrofolate dehydrogenase/cyclohydrolase, catalytic domain;; Tetrahydrofolate dehydrogenase/cyclohydrolase, NAD(P)-binding domain	Methylenetetrahydrofolate dehydrogenase [NAD(+)] OS=Schizosaccharomyces pombe (strain 972 / ATCC 24843) OX=284812 GN=mtd1 PE=3 SV=1	H	Coenzyme transport and metabolism	methylenetetrahydrofolate dehydrogenase/methylenetetrahydrofolate cyclohydrolase [Aspergillus oryzae 3.042]
Aspergillus_oryzae_3.042_newGene_2417	14088	15825	39143	40070	113.934067	112.508232	345.760864	331.93678	0.000199077940596338	1.56277205089163	up	[IQR]	Lipid transport and metabolism;; Secondary metabolites biosynthesis, transport and catabolism;; General function prediction only	--	--	--	[P]	Inorganic ion transport and metabolism	short chain dehydrogenase;; Enoyl-(Acyl carrier protein) reductase;; KR domain;; Iron/manganese superoxide dismutases, C-terminal domain;; Iron/manganese superoxide dismutases, alpha-hairpin domain	Superoxide dismutase [Mn], mitochondrial OS=Aspergillus oryzae (strain ATCC 42149 / RIB 40) OX=510516 GN=sodB PE=3 SV=2	S	Function unknown	oxidoreductase, short-chain dehydrogenase/reductase family [Aspergillus flavus AF70]
gene2740	106872	97322	221312	290335	1662.68868	1331.303952	3753.205413	4553.34768	0.0099290765168682	1.46410839425466	up	[C]	Energy production and conversion	Molecular Function: oxidoreductase activity (GO:0016491);; Biological Process: oxidation-reduction process (GO:0055114);;	--	--	--	--	Tryptophan halogenase;; FAD binding domain;; NAD(P)-binding Rossmann-like domain;; Glucose inhibited division protein A	Flavine halogenase aclH OS=Aspergillus oryzae (strain ATCC 42149 / RIB 40) OX=510516 GN=aclH PE=1 SV=1	S	Function unknown	unnamed protein product [Aspergillus oryzae RIB40]
gene6311	18	21	214	189	0.397979	0.433103	5.536884	4.517237	0.0011254736496952	3.53417362171683	up	--	--	Molecular Function: methyltransferase activity (GO:0008168);; Biological Process: methylation (GO:0032259);;	--	--	--	--	Methyltransferase domain;; Methyltransferase domain;; Methyltransferase domain;; Methyltransferase domain;; ubiE/COQ5 methyltransferase family	Secondary metabolism regulator LAE1 OS=Cochliobolus heterostrophus (strain C5 / ATCC 48332 / race O) OX=701091 GN=LAE1 PE=3 SV=1	--	--	hypothetical protein Ao3042_06361 [Aspergillus oryzae 3.042]
gene2558	6339	9362	16660	14862	91.849471	119.028707	263.656659	217.655703	0.00824594732861646	1.18114551770321	up	[QV]	Secondary metabolites biosynthesis, transport and catabolism;; Defense mechanisms	Molecular Function: monooxygenase activity (GO:0004497);; Molecular Function: iron ion binding (GO:0005506);; Molecular Function: oxidoreductase activity, acting on paired donors, with incorporation or reduction of molecular oxygen (GO:0016705);; Molecular Function: heme binding (GO:0020037);; Biological Process: oxidation-reduction process (GO:0055114);;	--	--	[Q]	Secondary metabolites biosynthesis, transport and catabolism	Cytochrome P450	O-methylsterigmatocystin oxidoreductase OS=Aspergillus flavus (strain ATCC 200026 / FGSC A1120 / NRRL 3357 / JCM 12722 / SRRC 167) OX=332952 GN=ordA PE=2 SV=1	Q	Secondary metabolites biosynthesis, transport and catabolism	cytochrome protein [Aspergillus oryzae 3.042]
gene3807	140	162	508	778	3.094097	3.162796	12.339426	17.487192	0.00846388651935697	2.23504039560194	up	[QR]	Secondary metabolites biosynthesis, transport and catabolism;; General function prediction only	Cellular Component: intracellular (GO:0005622);; Molecular Function: zinc ion binding (GO:0008270);; Molecular Function: oxidoreductase activity (GO:0016491);; Biological Process: oxidation-reduction process (GO:0055114);;	K07119|0|aor:AOR_1_1998174|K07119 uncharacterized protein | (RefSeq) AO090005001147; oxidoreductase, zinc-binding dehydrogenase family	--	[R]	General function prediction only	Zinc-binding dehydrogenase;; N-terminal domain of oxidoreductase;; Zinc-binding dehydrogenase	NADP-dependent oxidoreductase RED1 OS=Cochliobolus heterostrophus (strain C4 / ATCC 48331 / race T) OX=665024 GN=RED1 PE=3 SV=1	S	Function unknown	unnamed protein product [Aspergillus oryzae RIB40]
gene2730	34322	31897	73906	96131	276.080292	223.07455	641.581932	772.43718	0.00150715141659447	1.50069771766646	up	[QV]	Secondary metabolites biosynthesis, transport and catabolism;; Defense mechanisms	Molecular Function: monooxygenase activity (GO:0004497);; Molecular Function: iron ion binding (GO:0005506);; Molecular Function: electron carrier activity (GO:0009055);; Cellular Component: integral component of membrane (GO:0016021);; Molecular Function: oxidoreductase activity, acting on paired donors, with incorporation or reduction of molecular oxygen (GO:0016705);; Molecular Function: heme …	--	--	[Q]	Secondary metabolites biosynthesis, transport and catabolism	Cytochrome P450	Cytochrome P450 monooxygenase aclB OS=Aspergillus oryzae (strain ATCC 42149 / RIB 40) OX=510516 GN=aclB PE=3 SV=1	Q	Secondary metabolites biosynthesis, transport and catabolism	hypothetical protein Ao3042_02556 [Aspergillus oryzae 3.042]
gene8860	2	2	146	212	0.014848	0.011406	1.937259	2.611109	4.30893202877577e-08	6.62353289063011	up	[F]	Nucleotide transport and metabolism	Molecular Function: hydrolase activity (GO:0016787);;	--	--	--	--	NUDIX domain	--	S	Function unknown	NUDIX domain protein [Aspergillus flavus NRRL3357]
gene6379	1101	1469	85767	72729	6.829385	8.073161	570.400024	467.503874	1.24400014937809e-34	6.11926561868908	up	[G]	Carbohydrate transport and metabolism	Cellular Component: integral component of membrane (GO:0016021);; Biological Process: transmembrane transport (GO:0055085);;	--	--	[R]	General function prediction only	Major Facilitator Superfamily;; Sugar (and other) transporter	Polyamine transporter 3 OS=Saccharomyces cerevisiae (strain ATCC 204508 / S288c) OX=559292 GN=TPO3 PE=1 SV=1	G	Carbohydrate transport and metabolism	synaptic vesicle transporter SVOP [Aspergillus oryzae 3.042]
gene7945	10792	13171	25298	23511	166.076355	178.189728	425.223022	365.688354	0.00856471340865398	1.19157371408352	up	--	--	Molecular Function: GTPase activity (GO:0003924);; Molecular Function: structural constituent of cytoskeleton (GO:0005200);; Molecular Function: GTP binding (GO:0005525);; Cellular Component: cytoplasm (GO:0005737);; Cellular Component: microtubule (GO:0005874);; Biological Process: microtubule-based process (GO:0007017);; Biological Process: meiotic cell cycle (GO:0007126);; Biological Process: …	K07374|0|aor:AOR_1_716194|K07374 tubulin alpha | (RefSeq) AO090012000417; tubulin alpha-1 chain	Phagosome (ko04145)	[Z]	Cytoskeleton	Tubulin/FtsZ family, GTPase domain;; Tubulin C-terminal domain	Tubulin alpha-2 chain OS=Emericella nidulans (strain FGSC A4 / ATCC 38163 / CBS 112.46 / NRRL 194 / M139) OX=227321 GN=tubB PE=3 SV=2	Z	Cytoskeleton	unnamed protein product [Aspergillus oryzae RIB40]
gene2729	16725	14719	39037	45474	382.066772	295.570435	973.994324	1049.892334	0.000168472474379798	1.5679238055482	up	--	--	Cellular Component: intracellular (GO:0005622);;	--	--	--	--	--	Aspirochlorine biosynthesis protein N OS=Aspergillus oryzae (strain ATCC 42149 / RIB 40) OX=510516 GN=aclN PE=4 SV=1	S	Function unknown	hypothetical protein Ao3042_02555 [Aspergillus oryzae 3.042]
gene2464	245	413	1060	1547	4.768485	7.066332	22.558174	30.481087	0.000665995174913631	2.15019189444856	up	[E]	Amino acid transport and metabolism	Molecular Function: oxidoreductase activity (GO:0016491);; Biological Process: oxidation-reduction process (GO:0055114);;	--	--	--	--	NAD(P)-binding Rossmann-like domain;; Flavin containing amine oxidoreductase;; FAD dependent oxidoreductase;; FAD dependent oxidoreductase;; Pyridine nucleotide-disulphide oxidoreductase;; FAD binding domain;; HI0933-like protein	Beta-cyclopiazonate dehydrogenase OS=Aspergillus flavus (strain ATCC 200026 / FGSC A1120 / NRRL 3357 / JCM 12722 / SRRC 167) OX=332952 GN=cpaO PE=1 SV=1	O	Posttranslational modification, protein turnover, chaperones	amine oxidase, flavin-containing superfamily [Aspergillus oryzae 3.042]
gene6099	2541	4392	43018	32054	54.0812	82.169853	1000.00592	689.504517	2.77863991690357e-07	3.62595236408898	up	--	--	Cellular Component: early endosome (GO:0005769);; Molecular Function: fucose binding (GO:0042806);;	--	--	--	--	Fungal fucose-specific lectin	Fucose-specific lectin OS=Aspergillus oryzae (strain ATCC 42149 / RIB 40) OX=510516 GN=fleA PE=1 SV=1	S	Function unknown	unnamed protein product [Aspergillus oryzae RIB40]
Aspergillus_oryzae_3.042_newGene_334	0	88	296	255	0	1.179983	4.943432	3.933443	0.00831419394150083	2.90310774962492	up	[R]	General function prediction only	--	--	--	[T]	Signal transduction mechanisms	Phosphorylase superfamily;; NB-ARC domain;; AAA domain;; NACHT domain	--	F	Nucleotide transport and metabolism	kinesin light chain 1 and [Aspergillus flavus AF70]
gene2724	16041	17150	34016	48328	285.314143	268.264216	661.063954	869.159638	0.00062306366545271	1.45453260171258	up	[QV]	Secondary metabolites biosynthesis, transport and catabolism;; Defense mechanisms	Molecular Function: monooxygenase activity (GO:0004497);; Molecular Function: iron ion binding (GO:0005506);; Molecular Function: electron carrier activity (GO:0009055);; Cellular Component: integral component of membrane (GO:0016021);; Molecular Function: oxidoreductase activity, acting on paired donors, with incorporation or reduction of molecular oxygen (GO:0016705);; Molecular Function: heme …	--	--	[QI]	Secondary metabolites biosynthesis, transport and catabolism;; Lipid transport and metabolism	Cytochrome P450	Cytochrome P450 monooxygenase aclC OS=Aspergillus oryzae (strain ATCC 42149 / RIB 40) OX=510516 GN=aclC PE=3 SV=1	Q	Secondary metabolites biosynthesis, transport and catabolism	cytochrome P450 monooxygenase [Aspergillus oryzae]
gene10711	1042	1344	4043	3088	5.115249	6.004826	35.843683	24.559224	0.0035779461458543	1.75437431299543	up	[Q]	Secondary metabolites biosynthesis, transport and catabolism	Molecular Function: catalytic activity (GO:0003824);; Biological Process: metabolic process (GO:0008152);; Molecular Function: phosphopantetheine binding (GO:0031177);;	--	--	[I]	Lipid transport and metabolism	Male sterility protein;; AMP-binding enzyme;; NAD dependent epimerase/dehydratase family;; Phosphopantetheine attachment site	Adenylate-forming reductase Nps10 OS=Heterobasidion annosum OX=13563 GN=nps10 PE=2 SV=1	Q	Secondary metabolites biosynthesis, transport and catabolism	non-ribosomal peptide synthetase/alpha-aminoadipate reductase [Aspergillus oryzae 3.042]
gene2721	25530	23761	58843	96924	95.30128	76.505359	235.897164	360.581728	0.00622306289021983	1.79190724753907	up	[FH]	Nucleotide transport and metabolism;; Coenzyme transport and metabolism	Molecular Function: nucleobase transmembrane transporter activity (GO:0015205);; Biological Process: nucleobase transport (GO:0015851);; Cellular Component: integral component of membrane (GO:0016021);; Biological Process: transmembrane transport (GO:0055085);;	K03457|0|afv:AFLA_064570|K03457 nucleobase:cation symporter-1, NCS1 family | (RefSeq) uracil permease, putative	--	[FH]	Nucleotide transport and metabolism;; Coenzyme transport and metabolism	Permease for cytosine/purines, uracil, thiamine, allantoin	Transporter aclS OS=Aspergillus oryzae (strain ATCC 42149 / RIB 40) OX=510516 GN=aclS PE=3 SV=1	FH	Nucleotide transport and metabolism;; Coenzyme transport and metabolism	uridine permease/thiamine transporter/allantoin transport [Aspergillus oryzae 3.042]
gene2734	10240	9594	21067	25840	139.749649	115.099518	314.033173	356.428894	0.000767564183495717	1.38448714300358	up	[K]	Transcription	Cellular Component: integral component of membrane (GO:0016021);; Molecular Function: transferase activity (GO:0016740);; Biological Process: transmembrane transport (GO:0055085);;	--	--	[R]	General function prediction only	Major Facilitator Superfamily;; Fungal trichothecene efflux pump (TRI12);; Sugar (and other) transporter	MFS efflux transporter aclA OS=Aspergillus oryzae (strain ATCC 42149 / RIB 40) OX=510516 GN=aclA PE=3 SV=1	G	Carbohydrate transport and metabolism	unnamed protein product [Aspergillus oryzae RIB40]
gene6629	7973	9349	18528	27620	123.793617	127.606087	314.228363	433.445496	0.00027823162057647	1.56000782824846	up	[I]	Lipid transport and metabolism	Molecular Function: phosphatidylserine decarboxylase activity (GO:0004609);; Biological Process: phospholipid biosynthetic process (GO:0008654);;	K01613|0|afv:AFLA_004350|K01613 phosphatidylserine decarboxylase [EC:4.1.1.65] | (RefSeq) phosphatidylserine decarboxylase family protein	Glycerophospholipid metabolism (ko00564)	[I]	Lipid transport and metabolism	Phophatidylserine decarboxylase;; Phosphatidylserine decarboxylase	L-tryptophan decarboxylase psiD OS=Psilocybe cubensis OX=181762 GN=psiD PE=1 SV=1	I	Lipid transport and metabolism	phosphatidylserine decarboxylase family protein [Aspergillus oryzae 3.042]
gene4167	684	1598	3136	2740	8.520695	17.501047	42.666145	34.498531	0.00299663093092766	1.5610468618193	up	--	--	Molecular Function: RNA polymerase II transcription factor activity, sequence-specific DNA binding (GO:0000981);; Cellular Component: nucleus (GO:0005634);; Biological Process: regulation of transcription from RNA polymerase II promoter (GO:0006357);; Molecular Function: zinc ion binding (GO:0008270);;	--	--	--	--	Fungal specific transcription factor domain;; Fungal Zn(2)-Cys(6) binuclear cluster domain	ustiloxin B cluster transcription factor ustR OS=Aspergillus flavus (strain ATCC 200026 / FGSC A1120 / NRRL 3357 / JCM 12722 / SRRC 167) OX=332952 GN=ustR PE=3 SV=2	S	Function unknown	hypothetical protein Ao3042_04035 [Aspergillus oryzae 3.042]
gene2736	4653	15910	35553	55629	37.328758	112.463037	312.025101	451.895919	0.00062306366545271	2.33867587247959	up	--	--	Molecular Function: RNA polymerase II transcription factor activity, sequence-specific DNA binding (GO:0000981);; Cellular Component: nucleus (GO:0005634);; Biological Process: regulation of transcription from RNA polymerase II promoter (GO:0006357);; Molecular Function: zinc ion binding (GO:0008270);;	--	--	--	--	Fungal Zn(2)-Cys(6) binuclear cluster domain	C6 finger domain transcription factor aclZ OS=Aspergillus oryzae (strain ATCC 42149 / RIB 40) OX=510516 GN=aclZ PE=3 SV=1	S	Function unknown	unnamed protein product [Aspergillus oryzae RIB40]
gene5396	277	448	1	3	4.548768	6.466693	0.005337	0.040581	6.40639581345154e-11	-7.36284401471358	down	--	--	Cellular Component: endoplasmic reticulum (GO:0005783);; Cellular Component: integral component of membrane (GO:0016021);;	K14997|0|afv:AFLA_112960|K14997 solute carrier family 38 (sodium-coupled neutral amino acid transporter), member 11 | (RefSeq) amino acid transporter, putative	--	[E]	Amino acid transport and metabolism	Transmembrane amino acid transporter protein	Vacuolar amino acid transporter 2 OS=Saccharomyces cerevisiae (strain ATCC 204508 / S288c) OX=559292 GN=AVT2 PE=2 SV=1	E	Amino acid transport and metabolism	unnamed protein product [Aspergillus oryzae RIB40]
gene2733	28845	24853	58060	79750	328.754832	249.614595	724.773452	921.032737	0.000952643463548592	1.49439411984335	up	[O]	Posttranslational modification, protein turnover, chaperones	Molecular Function: ATP binding (GO:0005524);; Cellular Component: integral component of membrane (GO:0016021);; Molecular Function: ATPase activity, coupled to transmembrane movement of substances (GO:0042626);; Biological Process: transmembrane transport (GO:0055085);;	--	--	[P]	Inorganic ion transport and metabolism	ABC transporter;; ABC transporter transmembrane region	ABC transporter aclQ OS=Aspergillus oryzae (strain ATCC 42149 / RIB 40) OX=510516 GN=aclQ PE=3 SV=1	V	Defense mechanisms	unnamed protein product [Aspergillus oryzae RIB40]
gene11167	1208	1518	328	179	54.730106	60.441875	16.223564	8.197094	0.000382548669586506	-2.24162539581316	down	--	--	--	--	--	--	--	--	--	--	--	unnamed protein product [Aspergillus oryzae RIB40]
gene2739	1813	1765	3919	4810	95.730675	81.940308	226.073395	256.770111	0.000929238802616089	1.43111345421977	up	--	--	Molecular Function: monooxygenase activity (GO:0004497);; Molecular Function: iron ion binding (GO:0005506);; Cellular Component: integral component of membrane (GO:0016021);; Molecular Function: oxidoreductase activity, acting on paired donors, with incorporation or reduction of molecular oxygen (GO:0016705);; Molecular Function: heme binding (GO:0020037);; Biological Process: oxidation-reductio…	--	--	--	--	Cytochrome P450	Cytochrome P450 monooxygenase aclO OS=Aspergillus oryzae (strain ATCC 42149 / RIB 40) OX=510516 GN=aclO PE=3 SV=2	--	--	hypothetical protein Ao3042_02565 [Aspergillus oryzae 3.042]
gene7835	10	11	1411	1407	0.164372	0.145041	25.378977	23.427084	4.69204240872864e-26	7.22590236153748	up	[R]	General function prediction only	Cellular Component: intracellular (GO:0005622);;	--	--	--	--	Tetratricopeptide repeat;; Tetratricopeptide repeat;; TPR repeat;; Tetratricopeptide repeat;; Tetratricopeptide repeat	--	S	Function unknown	hypothetical protein Ao3042_07949 [Aspergillus oryzae 3.042]
gene9057	4	5	73	151	0.099628	0.091205	2.052714	3.928149	0.000766575478660781	4.77569112784323	up	--	--	--	--	--	--	--	Regulator of G protein signaling domain	--	--	--	unnamed protein product [Aspergillus oryzae RIB40]
gene5582	497	606	68	97	14.981691	16.066502	2.217152	2.939612	0.00487883798441323	-2.59114510939461	down	[O]	Posttranslational modification, protein turnover, chaperones	--	--	--	--	--	Domain of unknown function (DUF1768)	--	--	--	hypothetical protein Ao3042_05606 [Aspergillus oryzae 3.042]
gene3841	8435	7177	1851	2427	82.481918	61.694908	19.768604	23.982861	8.33086861537718e-05	-1.73192135658748	down	--	--	Molecular Function: RNA polymerase II transcription factor activity, sequence-specific DNA binding (GO:0000981);; Cellular Component: nucleus (GO:0005634);; Biological Process: regulation of transcription from RNA polymerase II promoter (GO:0006357);; Molecular Function: zinc ion binding (GO:0008270);;	--	--	--	--	Fungal Zn(2)-Cys(6) binuclear cluster domain;; Fungal specific transcription factor domain	Sterol uptake control protein 2 OS=Candida albicans (strain SC5314 / ATCC MYA-2876) OX=237561 GN=UPC2 PE=1 SV=1	S	Function unknown	C6 transcription factor RosA-like, putative [Aspergillus flavus NRRL3357]
gene2539	1200	1413	4276	3542	9.158977	9.48595	35.663891	27.334929	4.81420313414642e-05	1.74876897489404	up	[G]	Carbohydrate transport and metabolism	Biological Process: polysaccharide catabolic process (GO:0000272);; Molecular Function: beta-galactosidase activity (GO:0004565);; Cellular Component: extracellular region (GO:0005576);;	--	--	[G]	Carbohydrate transport and metabolism	Glycosyl hydrolases family 35;; Beta-galactosidase, domain 2;; Beta-galactosidase jelly roll domain;; Beta-galactosidase, domain 3	Probable beta-galactosidase A OS=Aspergillus oryzae (strain ATCC 42149 / RIB 40) OX=510516 GN=lacA PE=1 SV=1	G	Carbohydrate transport and metabolism	beta-galactosidase [Aspergillus candidus]
gene11250	357	431	50	58	7.302754	7.718134	1.081153	1.193401	0.0071227521922574	-2.71046933466813	down	--	--	--	--	--	--	--	--	--	S	Function unknown	hypothetical protein Ao3042_01190 [Aspergillus oryzae 3.042]
gene7947	12804	17114	28992	33045	52.729172	61.957581	130.407974	137.542206	0.00783917920819157	1.21424024408239	up	[T]	Signal transduction mechanisms	Molecular Function: phosphorelay response regulator activity (GO:0000156);; Biological Process: phosphorelay signal transduction system (GO:0000160);; Molecular Function: protein serine/threonine kinase activity (GO:0004674);; Molecular Function: ATP binding (GO:0005524);; Cellular Component: intracellular (GO:0005622);; Biological Process: regulation of transcription, DNA-templated (GO:0006355);…	K12767|0|aor:AOR_1_720194|K12767 serine/threonine-protein kinase RIM15 [EC:2.7.11.1] | (RefSeq) AO090012000420; serine threonine protein kinase	Meiosis - yeast (ko04113)	[R]	General function prediction only	Protein kinase domain;; Protein tyrosine kinase;; Response regulator receiver domain;; Kinase-like;; Phosphotransferase enzyme family	Serine/threonine-protein kinase ppk18 OS=Schizosaccharomyces pombe (strain 972 / ATCC 24843) OX=284812 GN=ppk18 PE=3 SV=2	T	Signal transduction mechanisms	serine threonine protein kinase [Aspergillus oryzae 3.042]
gene3338	8	5	272	180	0.144565	0.082237	5.957536	3.649546	1.59850860708366e-06	5.2658253093504	up	[I]	Lipid transport and metabolism	Molecular Function: sterol 24-C-methyltransferase activity (GO:0003838);; Cellular Component: mitochondrial outer membrane (GO:0005741);; Cellular Component: endoplasmic reticulum (GO:0005783);; Cellular Component: lipid droplet (GO:0005811);; Biological Process: ergosterol biosynthetic process (GO:0006696);; Biological Process: methylation (GO:0032259);;	K00559|0|afv:AFLA_021770|K00559 sterol 24-C-methyltransferase [EC:2.1.1.41] | (RefSeq) tocopherol O-methyltransferase, putative	Steroid biosynthesis (ko00100);; Biosynthesis of antibiotics (ko01130)	[IR]	Lipid transport and metabolism;; General function prediction only	Sterol methyltransferase C-terminal;; Methyltransferase domain;; Methyltransferase domain;; Methyltransferase domain;; Mycolic acid cyclopropane synthetase;; Methyltransferase domain;; ubiE/COQ5 methyltransferase family;; Methyltransferase domain;; Protein-L-isoaspartate(D-aspartate) O-methyltransferase (PCMT);; O-methyltransferase	Sterol 24-C-methyltransferase OS=Neosartorya fumigata (strain ATCC MYA-4609 / Af293 / CBS 101355 / FGSC A1100) OX=330879 GN=erg6 PE=3 SV=1	S	Function unknown	tocopherol O-methyltransferase, putative [Aspergillus flavus NRRL3357]
gene3961	848	1047	2174	2647	11.181689	12.141912	31.317865	35.296055	0.00455531203169434	1.50314046553183	up	[IR]	Lipid transport and metabolism;; General function prediction only	Biological Process: alcohol metabolic process (GO:0006066);; Molecular Function: choline dehydrogenase activity (GO:0008812);; Biological Process: secondary metabolite biosynthetic process (GO:0044550);; Molecular Function: flavin adenine dinucleotide binding (GO:0050660);; Biological Process: oxidation-reduction process (GO:0055114);;	K00108|0|afv:AFLA_087060|K00108 choline dehydrogenase [EC:1.1.99.1] | (RefSeq) GMC oxidoreductase, putative	Glycine, serine and threonine metabolism (ko00260)	[R]	General function prediction only	GMC oxidoreductase;; GMC oxidoreductase;; FAD binding domain	Dehydrogenase patE OS=Aspergillus clavatus (strain ATCC 1007 / CBS 513.65 / DSM 816 / NCTC 3887 / NRRL 1) OX=344612 GN=patE PE=1 SV=1	E	Amino acid transport and metabolism	GMC oxidoreductase, putative [Aspergillus flavus NRRL3357]
gene3128	1266	1354	379	267	36.39996	34.23967	11.894495	7.748379	0.00617004128479634	-1.85112635835561	down	--	--	Cellular Component: integral component of membrane (GO:0016021);;	--	--	--	--	--	--	--	--	hypothetical protein AFLA70_6g007570 [Aspergillus flavus AF70]
gene967	3553	3520	1313	983	56.94529	49.604134	22.979975	15.912648	0.00203443149653414	-1.46012815075873	down	--	--	--	--	--	--	--	Ser-Thr-rich glycosyl-phosphatidyl-inositol-anchored membrane family	--	--	--	unnamed protein product [Aspergillus oryzae RIB40]
gene6239	9	31	712	1556	0.235032	0.730445	21.410175	43.338936	0.000102295407090349	6.0043296130834	up	--	--	--	--	--	--	--	--	--	S	Function unknown	hypothetical protein Ao3042_06288 [Aspergillus oryzae 3.042]
gene3474	24	0	91	110	0.393363	0	1.670066	1.870472	0.00876927458453076	3.12049837309645	up	[R]	General function prediction only	Molecular Function: oxidoreductase activity (GO:0016491);; Biological Process: oxidation-reduction process (GO:0055114);;	--	--	[R]	General function prediction only	Oxidoreductase family, NAD-binding Rossmann fold	D-xylose 1-dehydrogenase (NADP(+)) OS=Hypocrea jecorina (strain ATCC 56765 / BCRC 32924 / NRRL 11460 / Rut C-30) OX=1344414 GN=xyd1 PE=1 SV=1	S	Function unknown	unnamed protein product [Aspergillus oryzae RIB40]
gene7411	8939	3285	40973	28448	106.239162	32.712736	539.224344	347.219533	0.0035779461458543	2.62858923148108	up	--	--	--	--	--	--	--	--	--	--	--	unnamed protein product [Aspergillus oryzae RIB40]
gene3172	613	727	1837	1737	9.22932	9.634677	30.250662	26.474239	0.00823859917700362	1.57856182311159	up	[QV]	Secondary metabolites biosynthesis, transport and catabolism;; Defense mechanisms	Molecular Function: monooxygenase activity (GO:0004497);; Molecular Function: iron ion binding (GO:0005506);; Cellular Component: integral component of membrane (GO:0016021);; Molecular Function: oxidoreductase activity, acting on paired donors, with incorporation or reduction of molecular oxygen (GO:0016705);; Molecular Function: heme binding (GO:0020037);; Biological Process: oxidation-reductio…	--	--	[Q]	Secondary metabolites biosynthesis, transport and catabolism	Cytochrome P450	O-methylsterigmatocystin oxidoreductase OS=Aspergillus flavus (strain ATCC 200026 / FGSC A1120 / NRRL 3357 / JCM 12722 / SRRC 167) OX=332952 GN=ordA PE=2 SV=1	Q	Secondary metabolites biosynthesis, transport and catabolism	cytochrome P450, putative [Aspergillus flavus NRRL3357]
gene10974	9197	10020	4094	3626	202.185234	182.724346	102.148348	76.590597	0.00783917920819157	-1.1541194723899	down	--	--	Cellular Component: integral component of membrane (GO:0016021);;	--	--	--	--	Transmembrane amino acid transporter protein	N amino acid transport system protein OS=Neurospora crassa (strain ATCC 24698 / 74-OR23-1A / CBS 708.71 / DSM 1257 / FGSC 987) OX=367110 GN=mtr PE=3 SV=2	--	--	unnamed protein product [Aspergillus oryzae RIB40]
gene6240	61	92	3393	5708	1.387449	1.854341	85.337173	132.876694	3.90919423332967e-13	6.04835661244879	up	--	--	--	--	--	--	--	--	--	S	Function unknown	unnamed protein product [Aspergillus oryzae RIB40]
gene2206	4947	4818	1263	2479	96.992696	82.966871	27.063193	48.991975	0.00803491069715323	-1.25566545411205	down	--	--	--	--	--	--	--	--	--	--	--	stress protein DDR48, putative [Aspergillus oryzae 3.042]
gene5210	5713	6053	2002	2178	56.25514	44.608044	24.778638	27.578814	0.00199521268089094	-1.34022237671334	down	[J]	Translation, ribosomal structure and biogenesis	Molecular Function: DNA binding (GO:0003677);; Cellular Component: cytosol (GO:0005829);; Biological Process: proteolysis (GO:0006508);; Molecular Function: metal ion binding (GO:0046872);; Molecular Function: metalloaminopeptidase activity (GO:0070006);; Biological Process: protein initiator methionine removal (GO:0070084);;	K01265|0|aor:AOR_1_414094|K01265 methionyl aminopeptidase [EC:3.4.11.18] | (RefSeq) AO090120000238; methionine aminopeptidase 2	--	[R]	General function prediction only	Metallopeptidase family M24	Methionine aminopeptidase 2 OS=Aspergillus oryzae (strain ATCC 42149 / RIB 40) OX=510516 GN=AO090120000238 PE=3 SV=1	J	Translation, ribosomal structure and biogenesis	unnamed protein product [Aspergillus oryzae RIB40]
gene6702	5492	6041	11693	12233	35.695841	34.716526	82.015102	79.32403	0.0046455232843927	1.20883461078126	up	--	--	--	--	--	--	--	Leucine Rich repeats (2 copies);; Leucine rich repeat	Uncharacterized leucine-rich repeat-containing protein C926.06c OS=Schizosaccharomyces pombe (strain 972 / ATCC 24843) OX=284812 GN=SPAC926.06c PE=1 SV=1	S	Function unknown	Leucine Rich Repeat domain protein [Aspergillus flavus AF70]
gene219	4120	4526	302	592	94.714049	91.892467	7.215625	13.511342	3.30080107986973e-14	-3.13978534858974	down	--	--	Molecular Function: O-methyltransferase activity (GO:0008171);; Biological Process: methylation (GO:0032259);;	--	--	[R]	General function prediction only	O-methyltransferase	O-methyltransferase lepI OS=Aspergillus flavus (strain ATCC 200026 / FGSC A1120 / NRRL 3357 / JCM 12722 / SRRC 167) OX=332952 GN=lepI PE=3 SV=1	--	--	O-methyltransferase B [Aspergillus oryzae 3.042]
gene8835	1891	2596	323	297	22.888491	27.613175	4.290657	3.622296	1.68224706883197e-07	-2.68425802756041	down	[G]	Carbohydrate transport and metabolism	Cellular Component: integral component of membrane (GO:0016021);; Molecular Function: substrate-specific transmembrane transporter activity (GO:0022891);; Biological Process: transmembrane transport (GO:0055085);;	--	--	[R]	General function prediction only	Sugar (and other) transporter;; Major Facilitator Superfamily	Myo-inositol transporter 1 OS=Schizosaccharomyces pombe (strain 972 / ATCC 24843) OX=284812 GN=itr1 PE=3 SV=1	G	Carbohydrate transport and metabolism	permease of the major facilitator superfamily [Aspergillus oryzae 3.042]
gene156	538	478	71	80	17.646544	13.784792	2.543999	2.6541	0.00598571738833657	-2.60705831366616	down	[G]	Carbohydrate transport and metabolism	Molecular Function: lyase activity (GO:0016829);;	--	--	--	--	Alginate lyase	--	S	Function unknown	hypothetical protein Ao3042_08094 [Aspergillus oryzae 3.042]
gene267	11375	17793	5018	5205	246.942235	339.424732	118.895213	114.101625	0.00369888492157437	-1.33973366624975	down	[IQR]	Lipid transport and metabolism;; Secondary metabolites biosynthesis, transport and catabolism;; General function prediction only	Molecular Function: oxidoreductase activity (GO:0016491);; Biological Process: oxidation-reduction process (GO:0055114);;	--	--	[R]	General function prediction only	Enoyl-(Acyl carrier protein) reductase;; short chain dehydrogenase;; KR domain	Uncharacterized oxidoreductase C4H3.08 OS=Schizosaccharomyces pombe (strain 972 / ATCC 24843) OX=284812 GN=SPAC4H3.08 PE=3 SV=1	S	Function unknown	oxidoreductase, short-chain dehydrogenase/reductase family [Aspergillus flavus NRRL3357]
gene2604	2095	1570	4377	7084	6.426593	4.181025	14.720292	22.016091	0.00622306289021983	1.76724563167751	up	--	--	Cellular Component: Golgi apparatus (GO:0005794);; Cellular Component: integral component of membrane (GO:0016021);;	--	--	[TG]	Signal transduction mechanisms;; Carbohydrate transport and metabolism	Protein of unknown function (DUF2434);; Gti1/Pac2 family	cAMP-independent regulatory protein pac2 OS=Schizosaccharomyces pombe (strain 972 / ATCC 24843) OX=284812 GN=pac2 PE=2 SV=1	S	Function unknown	hypothetical protein Ao3042_02430 [Aspergillus oryzae 3.042]
Aspergillus_oryzae_3.042_newGene_2263	1670	2758	612	591	48.904877	70.977097	19.571848	17.481075	0.0035779461458543	-1.70212113568174	down	--	--	--	--	--	--	--	--	--	--	--	hypothetical protein AFLA_003960 [Aspergillus flavus NRRL3357]
gene2727	9099	8921	16817	19838	214.026321	184.455658	432.028717	471.610107	0.00755765299353278	1.17062758370525	up	[O]	Posttranslational modification, protein turnover, chaperones	Molecular Function: oxidoreductase activity (GO:0016491);; Biological Process: oxidation-reduction process (GO:0055114);;	--	--	--	--	Pyridine nucleotide-disulphide oxidoreductase;; Glucose inhibited division protein A;; FAD-NAD(P)-binding	Thioredoxin reductase aclT OS=Aspergillus oryzae (strain ATCC 42149 / RIB 40) OX=510516 GN=aclT PE=3 SV=1	O	Posttranslational modification, protein turnover, chaperones	thioredoxin reductase [Aspergillus oryzae 3.042]
gene5248	78365	139937	3732	2712	879.515808	1380.665405	45.736698	30.762529	1.08243966744306e-08	-4.89066051914812	down	[I]	Lipid transport and metabolism	Molecular Function: diphosphomevalonate decarboxylase activity (GO:0004163);; Molecular Function: ATP binding (GO:0005524);; Cellular Component: cytosol (GO:0005829);; Biological Process: isopentenyl diphosphate biosynthetic process, mevalonate pathway (GO:0019287);;	K01597|0|afv:AFLA_112720|K01597 diphosphomevalonate decarboxylase [EC:4.1.1.33] | (RefSeq) diphosphomevalonate decarboxylase	Terpenoid backbone biosynthesis (ko00900);; Biosynthesis of antibiotics (ko01130)	[I]	Lipid transport and metabolism	GHMP kinases N terminal domain	Diphosphomevalonate decarboxylase OS=Schizosaccharomyces pombe (strain 972 / ATCC 24843) OX=284812 GN=mvd1 PE=3 SV=1	I	Lipid transport and metabolism	diphosphomevalonate decarboxylase [Aspergillus flavus NRRL3357]
gene2075	250	328	27	42	4.240976	4.896431	0.498313	0.710358	0.00667968717686128	-2.91624502709005	down	[QV]	Secondary metabolites biosynthesis, transport and catabolism;; Defense mechanisms	Molecular Function: monooxygenase activity (GO:0004497);; Molecular Function: iron ion binding (GO:0005506);; Biological Process: steroid metabolic process (GO:0008202);; Cellular Component: integral component of membrane (GO:0016021);; Molecular Function: oxidoreductase activity, acting on paired donors, with incorporation or reduction of molecular oxygen (GO:0016705);; Molecular Function: heme …	--	--	[QI]	Secondary metabolites biosynthesis, transport and catabolism;; Lipid transport and metabolism	Cytochrome P450	Cytochrome P450 monooygenase 1 OS=Gibberella fujikuroi (strain CBS 195.34 / IMI 58289 / NRRL A-6831) OX=1279085 GN=P450-1 PE=1 SV=1	Q	Secondary metabolites biosynthesis, transport and catabolism	unnamed protein product [Aspergillus oryzae RIB40]
gene9512	1320	1563	121	132	56.947745	58.285837	5.771558	5.881925	3.293507796091e-08	-3.35236110253633	down	--	--	--	--	--	--	--	--	--	--	--	hypothetical protein Ao3042_09697 [Aspergillus oryzae 3.042]
gene3983	6959	7631	889	968	67.785814	62.715081	14.287491	15.326231	2.18175821190732e-14	-2.81950728353857	down	[R]	General function prediction only	Molecular Function: pyridoxine:NADP 4-dehydrogenase activity (GO:0050236);; Biological Process: oxidation-reduction process (GO:0055114);;	K05275|0|aor:AOR_1_2512174|K05275 pyridoxine 4-dehydrogenase [EC:1.1.1.65] | (RefSeq) AO090005001449; aldo/keto reductase	Vitamin B6 metabolism (ko00750)	[C]	Energy production and conversion	Aldo/keto reductase family	Pyridoxal reductase OS=Schizosaccharomyces pombe (strain 972 / ATCC 24843) OX=284812 GN=plr1 PE=1 SV=1	C	Energy production and conversion	voltage-gated shaker-like K+ channel, subunit beta/KCNAB [Aspergillus oryzae 3.042]
Aspergillus_oryzae_3.042_newGene_1852	204	235	6	5	4.51637	4.58077	0.124512	0.090066	3.49291201311041e-06	-5.152222799379	down	[C]	Energy production and conversion	--	--	--	--	--	GPR1/FUN34/yaaH family	Protein alcS OS=Neosartorya fumigata (strain ATCC MYA-4609 / Af293 / CBS 101355 / FGSC A1100) OX=330879 GN=alcS PE=3 SV=1	S	Function unknown	hypothetical protein OAory_01078780 [Aspergillus oryzae]
gene5585	1990	2233	536	744	30.548044	30.134367	8.988714	11.537678	0.00696192966668628	-1.57534145003377	down	--	--	Cellular Component: integral component of membrane (GO:0016021);;	--	--	--	--	--	Satratoxin biosynthesis SC1 cluster protein 4 OS=Stachybotrys chartarum (strain CBS 109288 / IBT 7711) OX=1280523 GN=SAT4 PE=3 SV=1	S	Function unknown	hypothetical protein Ao3042_05610 [Aspergillus oryzae 3.042]
gene7640	427234	543448	39270	38784	7754.208496	8670.884766	778.45697	711.430786	2.09721131210073e-12	-3.47146511439328	down	[V]	Defense mechanisms	Cellular Component: intracellular (GO:0005622);;	--	--	--	--	Beta-lactamase	Acyltransferase mlcH OS=Penicillium citrinum OX=5077 GN=mlcH PE=1 SV=1	V	Defense mechanisms	beta-lactamase class C and other penicillin binding protein [Aspergillus oryzae 3.042]
gene1378	244	419	1387	2548	12.337357	18.615026	76.648369	130.324142	0.00460953164557013	2.72613791485698	up	[O]	Posttranslational modification, protein turnover, chaperones	Molecular Function: carbohydrate binding (GO:0030246);;	--	--	--	--	D-mannose binding lectin	--	S	Function unknown	unnamed protein product [Aspergillus oryzae RIB40]
gene4611	891	705	23	126	6.306983	4.520864	0.555829	0.812028	2.13898133022049e-05	-3.32992863592309	down	[G]	Carbohydrate transport and metabolism	Cellular Component: extracellular region (GO:0005576);; Molecular Function: cellulase activity (GO:0008810);; Biological Process: cellulose catabolic process (GO:0030245);; Biological Process: xyloglucan catabolic process (GO:2000899);;	K01179|0|aor:AOR_1_2698174|K01179 endoglucanase [EC:3.2.1.4] | (RefSeq) AO090005001553; endo-beta-1,4-glucanase B	Starch and sucrose metabolism (ko00500)	--	--	Cellulase (glycosyl hydrolase family 5)	Probable endo-beta-1,4-glucanase B OS=Aspergillus oryzae (strain ATCC 42149 / RIB 40) OX=510516 GN=eglB PE=3 SV=1	G	Carbohydrate transport and metabolism	unnamed protein product [Aspergillus oryzae RIB40]
gene9202	1306	1321	59	292	9.340582	9.804373	0.832225	3.060678	1.43742068604478e-05	-2.7991123730983	down	--	--	--	--	--	[R]	General function prediction only	CHORD;; CS domain	--	S	Function unknown	unnamed protein product [Aspergillus oryzae RIB40]
gene9608	6784	8337	1594	3573	82.983711	89.647263	21.287331	44.175209	0.000736118858919557	-1.4142646996543	down	[F]	Nucleotide transport and metabolism	Biological Process: allantoin catabolic process (GO:0000256);; Molecular Function: allantoinase activity (GO:0004038);; Biological Process: purine nucleobase catabolic process (GO:0006145);; Molecular Function: zinc ion binding (GO:0008270);; Molecular Function: cobalt ion binding (GO:0050897);;	K01466|0|aor:AOR_1_858054|K01466 allantoinase [EC:3.5.2.5] | (RefSeq) AO090011000504; allantoinase	Purine metabolism (ko00230)	[F]	Nucleotide transport and metabolism	Amidohydrolase family;; Amidohydrolase family	Allantoinase OS=Saccharomyces cerevisiae (strain ATCC 204508 / S288c) OX=559292 GN=DAL1 PE=3 SV=2	F	Nucleotide transport and metabolism	unnamed protein product [Aspergillus oryzae RIB40]
gene6759	1846	1776	178	217	57.027796	47.815418	5.956127	6.779943	4.30893202877577e-08	-3.05272840740984	down	--	--	Molecular Function: structural constituent of ribosome (GO:0003735);; Cellular Component: mitochondrial large ribosomal subunit (GO:0005762);; Biological Process: mitochondrial translation (GO:0032543);;	--	--	--	--	Mitochondrial ribosomal protein L31	54S ribosomal protein L31, mitochondrial OS=Schizosaccharomyces pombe (strain 972 / ATCC 24843) OX=284812 GN=mrpl31 PE=3 SV=1	S	Function unknown	mitochondrial 54S ribosomal protein YmL31 [Aspergillus oryzae RIB40]
gene539	2191	3924	157	358	36.49385	57.408936	2.884098	5.998332	4.44210494630493e-05	-3.41799661980956	down	[J]	Translation, ribosomal structure and biogenesis	Molecular Function: amidase activity (GO:0004040);; Biological Process: arginine metabolic process (GO:0006525);; Biological Process: aromatic amino acid family biosynthetic process (GO:0009073);; Molecular Function: transferase activity (GO:0016740);; Molecular Function: carbon-nitrogen ligase activity, with glutamine as amido-N-donor (GO:0016884);; Biological Process: regulation of cellular ami…	K01426|0|afv:AFLA_126380|K01426 amidase [EC:3.5.1.4] | (RefSeq) glutamyl-tRNA(gln) amidotransferase subunit A, putative	Arginine and proline metabolism (ko00330);; Phenylalanine metabolism (ko00360);; Tryptophan metabolism (ko00380)	[JIT]	Translation, ribosomal structure and biogenesis;; Lipid transport and metabolism;; Signal transduction mechanisms	Amidase	Acetamidase OS=Aspergillus oryzae (strain ATCC 42149 / RIB 40) OX=510516 GN=amdS PE=3 SV=2	J	Translation, ribosomal structure and biogenesis	alpha-glucosidase [Aspergillus oryzae 3.042]
gene6810	289	182	13	8	4.104643	2.257724	0.186296	0.107679	0.000681989039743317	-4.338367708999	down	[G]	Carbohydrate transport and metabolism	Molecular Function: mannan endo-1,6-alpha-mannosidase activity (GO:0008496);; Cellular Component: integral component of membrane (GO:0016021);; Biological Process: carbohydrate catabolic process (GO:0016052);;	K08257|0|afv:AFLA_138240|K08257 mannan endo-1,6-alpha-mannosidase [EC:3.2.1.101] | (RefSeq) mannan endo-1,6-alpha-mannosidase DCW1 precursor, putative	--	--	--	Glycosyl hydrolase family 76	Mannan endo-1,6-alpha-mannosidase DCW1 OS=Candida glabrata (strain ATCC 2001 / CBS 138 / JCM 3761 / NBRC 0622 / NRRL Y-65) OX=284593 GN=DCW1 PE=3 SV=1	G	Carbohydrate transport and metabolism	hypothetical protein Ao3042_06876 [Aspergillus oryzae 3.042]
gene10050	7	14	149	142	0.141704	0.25764	3.424099	3.013049	0.000529798234316365	3.97940546343863	up	[P]	Inorganic ion transport and metabolism	Molecular Function: peroxidase activity (GO:0004601);; Biological Process: response to oxidative stress (GO:0006979);; Molecular Function: heme binding (GO:0020037);; Molecular Function: metal ion binding (GO:0046872);; Biological Process: oxidation-reduction process (GO:0055114);; Biological Process: cellular oxidant detoxification (GO:0098869);;	K00428|0|aor:AOR_1_534034|K00428 cytochrome c peroxidase [EC:1.11.1.5] | (RefSeq) AO090103000329; heme-binding peroxidase	--	--	--	Peroxidase	Putative heme-binding peroxidase OS=Neosartorya fumigata (strain ATCC MYA-4609 / Af293 / CBS 101355 / FGSC A1100) OX=330879 GN=AFUA_6G13570 PE=3 SV=1	P	Inorganic ion transport and metabolism	unnamed protein product [Aspergillus oryzae RIB40]
gene4973	3	2	36	36	0.034019	0.013428	0.483977	0.454228	0.00331343245380556	3.98228774441385	up	[G]	Carbohydrate transport and metabolism	Cellular Component: integral component of membrane (GO:0016021);; Biological Process: transmembrane transport (GO:0055085);;	--	--	[R]	General function prediction only	Major Facilitator Superfamily	Uncharacterized MFS-type transporter C1683.03c OS=Schizosaccharomyces pombe (strain 972 / ATCC 24843) OX=284812 GN=SPBC1683.03c PE=3 SV=1	U	Intracellular trafficking, secretion, and vesicular transport	putative transporter [Aspergillus oryzae 3.042]
gene1528	26	50	292	464	0.18642	0.33507	2.882543	3.688717	0.000262652277805448	3.48114047928349	up	[QV]	Secondary metabolites biosynthesis, transport and catabolism;; Defense mechanisms	Molecular Function: monooxygenase activity (GO:0004497);; Molecular Function: iron ion binding (GO:0005506);; Molecular Function: electron carrier activity (GO:0009055);; Cellular Component: integral component of membrane (GO:0016021);; Molecular Function: oxidoreductase activity, acting on paired donors, with incorporation or reduction of molecular oxygen (GO:0016705);; Molecular Function: heme …	--	--	[Q]	Secondary metabolites biosynthesis, transport and catabolism	Cytochrome P450	Cytochrome P450 monooxygenase yanC OS=Aspergillus niger (strain ATCC 1015 / CBS 113.46 / FGSC A1144 / LSHB Ac4 / NCTC 3858a / NRRL 328 / USDA 3528.7) OX=380704 GN=yanC PE=1 SV=1	Q	Secondary metabolites biosynthesis, transport and catabolism	cytochrome protein [Aspergillus oryzae 3.042]
gene266	3426	2750	989	896	79.690071	56.238174	25.117748	21.047291	0.00578143579754557	-1.56574535114208	down	--	--	Cellular Component: integral component of membrane (GO:0016021);;	--	--	--	--	--	--	--	--	integral membrane protein, putative [Aspergillus flavus NRRL3357]
gene221	642	625	42	61	9.618586	8.637885	0.673785	0.912723	3.42686639940751e-05	-3.48226319781914	down	[CR]	Energy production and conversion;; General function prediction only	Molecular Function: zinc ion binding (GO:0008270);; Molecular Function: oxidoreductase activity (GO:0016491);; Biological Process: oxidation-reduction process (GO:0055114);;	K15385|0|aor:AOR_1_492164|K15385 aspyridone synthetase trans-acting enoyl reductase | (RefSeq) AO090001000287; alcohol dehydrogenase	--	[CR]	Energy production and conversion;; General function prediction only	Alcohol dehydrogenase GroES-like domain	Trans-enoyl reductase lepG OS=Aspergillus flavus (strain ATCC 200026 / FGSC A1120 / NRRL 3357 / JCM 12722 / SRRC 167) OX=332952 GN=lepG PE=3 SV=1	C	Energy production and conversion	unnamed protein product [Aspergillus oryzae RIB40]
Aspergillus_oryzae_3.042_newGene_2430	2145	2316	4267	5063	35.493799	33.729285	76.587002	83.661591	0.00783917920819157	1.21509261119214	up	--	--	--	--	--	--	--	--	--	S	Function unknown	conserved hypothetical protein [Aspergillus flavus NRRL3357]
gene2726	22862	21568	42657	51734	287.791534	238.67598	586.505493	658.211609	0.00833339316012619	1.23050802388217	up	[K]	Transcription	Molecular Function: O-methyltransferase activity (GO:0008171);; Cellular Component: integral component of membrane (GO:0016021);; Biological Process: methylation (GO:0032259);; Biological Process: secondary metabolite biosynthetic process (GO:0044550);;	--	--	[R]	General function prediction only	O-methyltransferase;; Pyridine nucleotide-disulphide oxidoreductase;; HI0933-like protein;; Glucose inhibited division protein A;; FAD-NAD(P)-binding	O-methyltransferase aclM OS=Aspergillus oryzae (strain ATCC 42149 / RIB 40) OX=510516 GN=aclM PE=3 SV=1	S	Function unknown	hypothetical protein Ao3042_02552 [Aspergillus oryzae 3.042]
gene3678	3234	4644	10661	8753	23.259677	24.032973	84.238071	53.381765	0.00135484389492689	1.47851378126866	up	[P]	Inorganic ion transport and metabolism	Molecular Function: catalase activity (GO:0004096);; Cellular Component: extracellular region (GO:0005576);; Cellular Component: intracellular (GO:0005622);; Cellular Component: cell surface (GO:0009986);; Biological Process: cellular response to iron ion starvation (GO:0010106);; Molecular Function: heme binding (GO:0020037);; Biological Process: hydrogen peroxide catabolic process (GO:0042744);…	K03781|0|afv:AFLA_090690|K03781 catalase [EC:1.11.1.6] | (RefSeq) mycelial catalase Cat1	Tryptophan metabolism (ko00380);; Glyoxylate and dicarboxylate metabolism (ko00630);; Biosynthesis of antibiotics (ko01130);; Carbon metabolism (ko01200);; MAPK signaling pathway - yeast (ko04011);; Peroxisome (ko04146)	[P]	Inorganic ion transport and metabolism	Catalase;; Catalase-related immune-responsive	Catalase B OS=Aspergillus oryzae (strain ATCC 42149 / RIB 40) OX=510516 GN=catB PE=2 SV=1	P	Inorganic ion transport and metabolism	mycelial catalase Cat1 [Aspergillus flavus NRRL3357]
gene3183	50	3	314	232	1.06491	0.043444	7.399482	5.055327	0.00056158296883252	3.44706297263913	up	[M]	Cell wall/membrane/envelope biogenesis	Molecular Function: catalytic activity (GO:0003824);; Molecular Function: coenzyme binding (GO:0050662);;	--	--	--	--	NAD dependent epimerase/dehydratase family;; GDP-mannose 4,6 dehydratase;; RmlD substrate binding domain;; 3-beta hydroxysteroid dehydrogenase/isomerase family;; Male sterility protein;; Polysaccharide biosynthesis protein	--	M	Cell wall/membrane/envelope biogenesis	nucleoside-diphosphate-sugar epimerase [Aspergillus oryzae 3.042]
gene931	3063	3377	867	939	54.469703	46.907334	12.4915	13.447018	0.000433502423659153	-1.67938493553219	down	--	--	--	--	--	--	--	NmrA-like family;; NAD(P)H-binding;; NAD dependent epimerase/dehydratase family	Oxidoreductase swnN OS=Metarhizium robertsii (strain ARSEF 23 / ATCC MYA-3075) OX=655844 GN=swnN PE=3 SV=1	--	--	unnamed protein product [Aspergillus oryzae RIB40]
gene2723	25372	24967	49867	70904	554.473389	479.652588	1190.276001	1566.075439	0.00209604655659648	1.40222327003098	up	[E]	Amino acid transport and metabolism	Biological Process: proteolysis (GO:0006508);; Molecular Function: metalloexopeptidase activity (GO:0008235);; Molecular Function: dipeptidyl-peptidase activity (GO:0008239);; Cellular Component: integral component of membrane (GO:0016021);; Molecular Function: dipeptidase activity (GO:0016805);; Molecular Function: metal ion binding (GO:0046872);;	K01273|0|aor:AOR_1_66164|K01273 membrane dipeptidase [EC:3.4.13.19] | (RefSeq) AO090001000042; membrane dipeptidase GliJ-like protein	--	[O]	Posttranslational modification, protein turnover, chaperones	Membrane dipeptidase (Peptidase family M19)	Dipeptidase aclJ OS=Aspergillus oryzae (strain ATCC 42149 / RIB 40) OX=510516 GN=aclJ PE=3 SV=1	E	Amino acid transport and metabolism	renal dipeptidase [Aspergillus oryzae 3.042]
gene2529	533	945	2408	2091	13.150259	20.482634	64.882545	52.124954	0.000708235859595403	1.7908769677667	up	[M]	Cell wall/membrane/envelope biogenesis	Molecular Function: oxidoreductase activity (GO:0016491);; Biological Process: cellular metabolic process (GO:0044237);; Molecular Function: coenzyme binding (GO:0050662);; Biological Process: oxidation-reduction process (GO:0055114);;	--	--	--	--	NAD dependent epimerase/dehydratase family;; GDP-mannose 4,6 dehydratase;; 3-beta hydroxysteroid dehydrogenase/isomerase family;; RmlD substrate binding domain;; Male sterility protein	--	M	Cell wall/membrane/envelope biogenesis	unnamed protein product [Aspergillus oryzae RIB40]
gene2307	10386	10821	3380	4260	98.75677	90.365501	35.227991	41.045665	0.00135484389492689	-1.32618186637042	down	--	--	--	--	--	--	--	Protein of unknown function (DUF2841)	Uncharacterized protein YDR124W OS=Saccharomyces cerevisiae (strain ATCC 204508 / S288c) OX=559292 GN=YDR124W PE=1 SV=1	S	Function unknown	conserved hypothetical protein [Aspergillus flavus NRRL3357]
gene1197	1862	1699	409	308	28.06683	22.814307	6.733432	4.641997	0.000192931288025427	-2.15326461085809	down	[G]	Carbohydrate transport and metabolism	Molecular Function: mannan endo-1,6-alpha-mannosidase activity (GO:0008496);; Cellular Component: integral component of membrane (GO:0016021);; Biological Process: carbohydrate catabolic process (GO:0016052);;	K08257|0|aor:AOR_1_162024|K08257 mannan endo-1,6-alpha-mannosidase [EC:3.2.1.101] | (RefSeq) AO090010000096; endo mannanase, GH76 family	--	--	--	Glycosyl hydrolase family 76	Mannan endo-1,6-alpha-mannosidase DCW1 OS=Saccharomyces cerevisiae (strain ATCC 204508 / S288c) OX=559292 GN=DCW1 PE=1 SV=1	--	--	glycoside hydrolase family 76 [Aspergillus oryzae]
gene1274	3398	2846	28	27	12.725365	9.369508	0.114329	0.099747	2.79295538989107e-27	-6.68080200087432	down	--	--	Cellular Component: integral component of membrane (GO:0016021);;	--	--	--	--	--	--	--	--	hypothetical protein Ao3042_00464 [Aspergillus oryzae 3.042]
gene1829	367	622	62	85	8.341784	12.425104	1.53083	1.934798	0.00667968717686128	-2.58373311658357	down	--	--	Molecular Function: ATP binding (GO:0005524);;	--	--	--	--	--	--	S	Function unknown	hypothetical protein Ao3042_01616 [Aspergillus oryzae 3.042]
gene3226	13698	18706	5883	6340	163.305399	196.245207	42.818727	75.89234	0.00319204622911736	-1.24141381729127	down	[I]	Lipid transport and metabolism	--	--	--	[S]	Function unknown	Tetratricopeptide repeat;; Putative serine esterase (DUF676)	--	S	Function unknown	hypothetical protein Ao3042_03068 [Aspergillus oryzae 3.042]
gene6738	1	4	2268	2678	0.000473	0.0467	36.242195	39.599873	3.23350369840565e-49	10.1552999626865	up	--	--	--	K18732|1.39479e-84|aor:AOR_1_362014|K18732 SAP domain-containing ribonucleoprotein | (RefSeq) AO090026000192; SAP domain protein	--	--	--	SAP domain	--	S	Function unknown	unnamed protein product [Aspergillus oryzae RIB40]
gene2600	114	141	1	1	1.614471	1.755312	0.001965	0.001035	5.77620540126823e-07	-6.83113806385049	down	--	--	Molecular Function: DNA binding (GO:0003677);;	--	--	--	--	--	--	--	--	conserved hypothetical protein [Aspergillus flavus NRRL3357]
Aspergillus_oryzae_3.042_newGene_753	3	16	64	116	0.050304	0.340364	1.73418	2.91424	0.00622306289021983	3.44238018042348	up	--	--	--	--	--	--	--	--	--	S	Function unknown	conserved hypothetical protein [Aspergillus flavus NRRL3357]
gene2725	13472	13678	28680	44971	526.927917	470.304657	1225.24353	1777.807129	0.00333053840896722	1.57749353232341	up	[O]	Posttranslational modification, protein turnover, chaperones	Molecular Function: glutathione transferase activity (GO:0004364);; Molecular Function: O-methyltransferase activity (GO:0008171);; Biological Process: methylation (GO:0032259);; Biological Process: gliotoxin biosynthetic process (GO:2001310);;	--	--	[O]	Posttranslational modification, protein turnover, chaperones	Glutathione S-transferase, C-terminal domain;; Glutathione S-transferase, C-terminal domain;; Glutathione S-transferase, C-terminal domain	Glutathione S-transferase aclG OS=Aspergillus oryzae (strain ATCC 42149 / RIB 40) OX=510516 GN=aclG PE=3 SV=1	O	Posttranslational modification, protein turnover, chaperones	glutathione S-transferase GliG-like, putative [Aspergillus flavus NRRL3357]
gene1631	1842	2186	470	663	44.128795	45.99182	12.277723	16.063335	0.00398713717018214	-1.6810509697247	down	[J]	Translation, ribosomal structure and biogenesis	Molecular Function: tRNA 2'-phosphotransferase activity (GO:0000215);; Cellular Component: nucleus (GO:0005634);; Cellular Component: cytoplasm (GO:0005737);; Biological Process: tRNA splicing, via endonucleolytic cleavage and ligation (GO:0006388);;	K10669|0|afv:AFLA_133160|K10669 2'-phosphotransferase [EC:2.7.1.160] | (RefSeq) tRNA splicing 2' phosphotransferase 1	--	[J]	Translation, ribosomal structure and biogenesis	RNA 2'-phosphotransferase, Tpt1 / KptA family	Putative tRNA 2&apos;-phosphotransferase OS=Schizosaccharomyces pombe (strain 972 / ATCC 24843) OX=284812 GN=SPAC2C4.12c PE=3 SV=2	J	Translation, ribosomal structure and biogenesis	2&apos;-phosphotransferase TPT1 [Aspergillus oryzae 3.042]
gene9312	597	545	54	79	22.873707	18.365984	2.224366	3.046509	0.000786494965310059	-2.96692407706149	down	--	--	Molecular Function: N-acetyltransferase activity (GO:0008080);;	--	--	--	--	Acetyltransferase (GNAT) domain;; Acetyltransferase (GNAT) family;; Acetyltransferase (GNAT) domain	--	--	--	hypothetical protein Ao3042_09490 [Aspergillus oryzae 3.042]
gene7648	0	0	136	198	0	0	3.869457	5.219463	2.80243652564209e-10	Inf	up	[R]	General function prediction only	Molecular Function: nitronate monooxygenase activity (GO:0018580);; Molecular Function: dioxygenase activity (GO:0051213);; Biological Process: oxidation-reduction process (GO:0055114);;	K00459|0|aor:AOR_1_72194|K00459 nitronate monooxygenase [EC:1.13.12.16] | (RefSeq) AO090012000044; oxidoreductase, 2-nitropropane dioxygenase family	Nitrogen metabolism (ko00910)	--	--	Nitronate monooxygenase	Nitronate monooxygenase OS=Neurospora crassa (strain ATCC 24698 / 74-OR23-1A / CBS 708.71 / DSM 1257 / FGSC 987) OX=367110 GN=ncd-2 PE=1 SV=1	S	Function unknown	dioxygenases related to 2-nitropropane dioxygenase [Aspergillus oryzae 3.042]
gene2720	18794	16936	37129	55681	474.435482	375.705937	1023.539467	1420.370308	0.000929238802616089	1.51080098582135	up	[R]	General function prediction only	Molecular Function: oxidoreductase activity (GO:0016491);; Biological Process: oxidation-reduction process (GO:0055114);;	--	--	--	--	Oxidoreductase family, NAD-binding Rossmann fold;; Oxidoreductase family, C-terminal alpha/beta domain	Dehydrogenase aclE OS=Aspergillus oryzae (strain ATCC 42149 / RIB 40) OX=510516 GN=aclE PE=3 SV=1	S	Function unknown	oxidoreductase [Aspergillus oryzae 3.042]
gene4119	7	13	144	164	0.039393	0.063198	1.167841	1.381413	0.000278669121637031	4.12202252498586	up	[EQ]	Amino acid transport and metabolism;; Secondary metabolites biosynthesis, transport and catabolism	Molecular Function: RNA polymerase II transcription factor activity, sequence-specific DNA binding (GO:0000981);; Cellular Component: nucleus (GO:0005634);; Cellular Component: cytosol (GO:0005829);; Biological Process: regulation of transcription from RNA polymerase II promoter (GO:0006357);; Molecular Function: zinc ion binding (GO:0008270);; Molecular Function: 5-oxoprolinase (ATP-hydrolyzing)…	K01469|0|afv:AFLA_072560|K01469 5-oxoprolinase (ATP-hydrolysing) [EC:3.5.2.9] | (RefSeq) 5-oxoprolinase, putative	Glutathione metabolism (ko00480)	[E]	Amino acid transport and metabolism	Hydantoinase B/oxoprolinase;; Fungal Zn(2)-Cys(6) binuclear cluster domain	Uncharacterized protein C11D3.14c OS=Schizosaccharomyces pombe (strain 972 / ATCC 24843) OX=284812 GN=SPAC11D3.14c PE=3 SV=1	EQ	Amino acid transport and metabolism;; Secondary metabolites biosynthesis, transport and catabolism	oxoprolinase [Aspergillus oryzae 3.042]
gene2292	369	1048	1860	1811	4.477226	11.173435	24.655312	22.209213	0.00996313430496848	1.57361931134344	up	--	--	--	--	--	--	--	--	--	--	--	hypothetical protein Ao3042_02121 [Aspergillus oryzae 3.042]
gene7927	475	655	1710	1492	7.801321	9.468017	30.720524	24.793377	0.00696192966668628	1.67590100305417	up	--	--	Molecular Function: FMN binding (GO:0010181);; Molecular Function: oxidoreductase activity (GO:0016491);; Molecular Function: metal ion binding (GO:0046872);; Biological Process: oxidation-reduction process (GO:0055114);;	--	--	--	--	NADH:flavin oxidoreductase / NADH oxidase family;; 2OG-Fe(II) oxygenase superfamily	--	--	--	unnamed protein product [Aspergillus oryzae RIB40]
Aspergillus_oryzae_3.042_newGene_356	95	85	3	12	2.984375	2.334965	0.069303	0.352072	0.00685127239243385	-3.4812275844472	down	[IQ]	Lipid transport and metabolism;; Secondary metabolites biosynthesis, transport and catabolism	--	--	--	[I]	Lipid transport and metabolism	AMP-binding enzyme;; AMP-binding enzyme C-terminal domain	Acyl-CoA ligase azaF OS=Aspergillus niger (strain ATCC 1015 / CBS 113.46 / FGSC A1144 / LSHB Ac4 / NCTC 3858a / NRRL 328 / USDA 3528.7) OX=380704 GN=azaF PE=2 SV=1	IQ	Lipid transport and metabolism;; Secondary metabolites biosynthesis, transport and catabolism	putative AMP dependent ligase/synthetase [Aspergillus flavus AF70]
Aspergillus_oryzae_3.042_newGene_1617	85	256	0	0	0.804025	2.140918	0	0	0.00203443149653414	-Inf	down	--	--	--	--	--	--	--	--	--	--	--	hypothetical protein AFLA_095300 [Aspergillus flavus NRRL3357]
Aspergillus_oryzae_3.042_newGene_470	449	245	1	1	8.171758	3.910703	0.007373	0.008709	2.68956494802664e-05	-8.31326967621389	down	--	--	--	--	--	[R]	General function prediction only	Translin family	Translin-1 OS=Schizosaccharomyces pombe (strain 972 / ATCC 24843) OX=284812 GN=tsn1 PE=1 SV=2	S	Function unknown	recombination hotspot-binding protein (Translin), putative [Aspergillus flavus NRRL3357]
gene2506	18	10	111	156	0.554225	0.260665	3.751786	4.870231	0.0035779461458543	3.36736578775865	up	[E]	Amino acid transport and metabolism	Biological Process: dephosphorylation (GO:0016311);; Molecular Function: phosphatase activity (GO:0016791);;	--	--	--	--	haloacid dehalogenase-like hydrolase;; Putative Phosphatase	Pdp3-interacting factor 1 OS=Schizosaccharomyces pombe (strain 972 / ATCC 24843) OX=284812 GN=ptf1 PE=1 SV=1	E	Amino acid transport and metabolism	unnamed protein product [Aspergillus oryzae RIB40]
gene4997	39	0	213	202	0.95828	0	5.836017	5.129176	0.000906139940527063	3.47475920012171	up	--	--	Molecular Function: N-acetyltransferase activity (GO:0008080);; Cellular Component: integral component of membrane (GO:0016021);;	--	--	--	--	Acetyltransferase (GNAT) family;; Acetyltransferase (GNAT) domain;; Acetyltransferase (GNAT) domain	--	S	Function unknown	hypothetical protein Ao3042_04879 [Aspergillus oryzae 3.042]
gene1688	1057	869	65	117	17.634746	12.673418	1.157158	1.939607	4.97035938814161e-06	-3.28054086666909	down	[QV]	Secondary metabolites biosynthesis, transport and catabolism;; Defense mechanisms	Molecular Function: RNA polymerase II transcription factor activity, sequence-specific DNA binding (GO:0000981);; Molecular Function: DNA binding (GO:0003677);; Molecular Function: monooxygenase activity (GO:0004497);; Molecular Function: iron ion binding (GO:0005506);; Cellular Component: nucleus (GO:0005634);; Biological Process: regulation of transcription from RNA polymerase II promoter (GO:0…	K21294|0|afv:AFLA_023030|K21294 gliotoxin biosynthesis cytochrome P450 monooxygenase | (RefSeq) cytochrome P450 oxidoreductase GliC-like, putative	--	[Q]	Secondary metabolites biosynthesis, transport and catabolism	Cytochrome P450	Cytochrome P450 monooxygenase aclC OS=Aspergillus oryzae (strain ATCC 42149 / RIB 40) OX=510516 GN=aclC PE=3 SV=1	Q	Secondary metabolites biosynthesis, transport and catabolism	hypothetical protein Ao3042_01480 [Aspergillus oryzae 3.042]
gene7495	1476	1605	4784	3717	24.701813	23.626032	87.487907	62.908077	0.0033602100800736	1.63041379784881	up	--	--	Molecular Function: monophenol monooxygenase activity (GO:0004503);; Cellular Component: integral component of membrane (GO:0016021);; Biological Process: melanin biosynthetic process (GO:0042438);; Molecular Function: metal ion binding (GO:0046872);; Biological Process: oxidation-reduction process (GO:0055114);;	K00505|0|aor:AOR_1_92074|K00505 tyrosinase [EC:1.14.18.1] | (RefSeq) AO090038000061; tyrosinase	Tyrosine metabolism (ko00350);; Riboflavin metabolism (ko00740)	--	--	Common central domain of tyrosinase	Tyrosinase OS=Aspergillus oryzae (strain ATCC 42149 / RIB 40) OX=510516 GN=melO PE=1 SV=1	S	Function unknown	Tyrosinase [Aspergillus oryzae 3.042]
